# Supplementary material for: Accelerating antiviral drug discovery: early hazard detection with a dual zebrafish and cell culture screen of a 403 compound library
Source: Arch Toxicol. 2024 Dec 27;99(3):1029–41. doi: 10.1007/s00204-024-03948-3 (PMC11821682; doi:10.1007/s00204-024-03948-3)
Supplement: Supplementary file 2 — Supplementary file2 (XLSX 97 KB) [file 204_2024_3948_MOESM2_ESM.xlsx]

## Sheet: Column Descriptors
Column Header	Description	Definition	Value
CaymanProductID	ID	Cayman Product ID	Number
compound.name	Compound Name	Parent Compound Name	Number
CASRN	CAS Number	Parent CASRN	Number
Activity.description..from.Antiviral.Library.PDF.	Activity Description	Activity Description (as provided from Cayman PDF)	Text
Activity.Description.Collapsed	Collapsed Activity Description	Broader desciprtion of activity	Text
Target_1	Compound Target	Compound target (as provided from Cayman PDF)	Text
Mechanism_1	Compound Mechanism	Compound mechanism (as provided from Cayman PDF)	Text
FDA_Use_Status	Compound Fda_Use	Compound fda_use (as provided from Cayman PDF)	Text
FDA_Disease_Indication	Compound Fda_Disease	Compound fda_disease (as provided from Cayman PDF)	Text
EMA_Use_Status	Compound Ema_Use	Compound ema_use (as provided from Cayman PDF)	Text
EMA_Disease_Indications	Compound Ema_Disease	Compound ema_disease (as provided from Cayman PDF)	Text
SMILES	Compound Smiles	Compound smiles structure	Text
CHI	CHS value	Cell Health Index	Number 0-1
chemical.id	ZBEscreen	ZBEscreen chemical ID	Number
bottle.id	ZBEscreen	ZBEscreen bottle ID	Number
casrn	CAS Number	Compound cas number	Number
chemical.name	Compound Name	Compound name	Text
MO24	ZBEscreen Endpoint	Mortality observed at 24 hpf	Benchmark Dose10; NA = not statistically significant
DP24	ZBEscreen Endpoint	Delayed developmental by 24 hpf	Benchmark Dose10; NA = not statistically significant
SM24	ZBEscreen Endpoint	Spontaneous movement at 24 hpf	Benchmark Dose10; NA = not statistically significant
MORT	ZBEscreen Endpoint	Mortality occurring between 24 and 120 hpf	Benchmark Dose10; NA = not statistically significant
CRAN	ZBEscreen Endpoint	Malformed, missing or smaller than normal the eye, snout, and/or jaw at 120 hpf	Benchmark Dose10; NA = not statistically significant
AXIS	ZBEscreen Endpoint	Curved or bent axis in either direction at 120 hpf	Benchmark Dose10; NA = not statistically significant
EDEM	ZBEscreen Endpoint	Heart and/or yolk sac malformation, pericardial or yolk sac edema (fluid around the heart) at 120 hpf	Benchmark Dose10; NA = not statistically significant
MUSC	ZBEscreen Endpoint	Lack of circulation, malformation or disorganized/ missing somites, and improper swim bladder formation at 120 hpf	Benchmark Dose10; NA = not statistically significant
LTRK	ZBEscreen Endpoint	Malformation of the lower trunk, including caudal fin region at 120 hpf	Benchmark Dose10; NA = not statistically significant
BRN_	ZBEscreen Endpoint	Brain malformations or necrosis at 120 hpf	Benchmark Dose10; NA = not statistically significant
SKIN	ZBEscreen Endpoint	Abnormal pigmentation at 120 hpf	Benchmark Dose10; NA = not statistically significant
NC__	ZBEscreen Endpoint	Notochord malformation at 120 hpf	Benchmark Dose10; NA = not statistically significant
TCHR	ZBEscreen Endpoint	Not responsive to touch at 120 hpf	Benchmark Dose10; NA = not statistically significant
any.effect	ZBEscreen Summary Endpoint	Compound any.effect	Benchmark Dose10; NA = not statistically significant
EPR	ZBEscreen Endpoint - EPR	Compound epr	Lowest Effect Level (LEL); NT = assay not tested
LPR.Light	ZBEscreen Endpoint - LPR	Compound lpr.light	Lowest Effect Level (LEL); NT = assay not tested
LPR.dark	ZBEscreen Endpoint - LPR	Compound lpr.dark	Lowest Effect Level (LEL); NT = assay not tested
ZF.Hit	ZBEScreen Endpoint Count	Count of statistically signfiicant endpoints per compound	Count

## Sheet: Table S1
CaymanProductID	compound.name	CASRN	Activity.description..from.Antiviral.Library.PDF.	Activity.Description.Collapsed	Target_1	Mechanism_1	FDA_Use_Status	FDA_Disease_Indication	EMA_Use_Status	EMA_Disease_Indications	SMILES	CHI	chemical.id	bottle.id	MO24	DP24	SM24	MORT	CRAN	AXIS	EDEM	MUSC	LTRK	BRN_	SKIN	NC__	TCHR	any.effect	EPR	LPR.Light	LPR.dark	ZF.Hit
18644	(-)-Catechin	18829-70-4	Undefined Antiviral Association	Undefined Antiviral Association	Undefined	Undefined					OC1=CC2=C(C[C@@H](O)[C@H](C3=CC=C(O)C(O)=C3)O2)C(O)=C1	0.201054	4266	C669479	NA	NA	NA	NA	NA	NA	NA	NA	NA	NA	NA	NA	NA	NA	NT	NT	NT	0
11808	(-)-Epicatechin gallate	1257-08-5	Undefined Antiviral Association	Undefined Antiviral Association	Undefined	Undefined					OC1=CC2=C(C[C@@H](OC(C3=CC(O)=C(O)C(O)=C3)=O)[C@@H](C4=CC=C(O)C(O)=C4)O2)C(O)=C1	0.807426	3949	C894503	NA	NA	NA	NA	NA	NA	NA	NA	NA	NA	NA	NA	NA	NA	NT	NT	NT	0
70935	(-)-Epigallocatechin gallate	989-51-5	Undefined Antiviral Association	Undefined Antiviral Association	Undefined	Undefined					Oc1cc(O)c2C[C@@H](OC(=O)c3cc(O)c(O)c(O)c3)[C@H](Oc2c1)c1cc(O)c(O)c(O)c1	0.85432	4208	C323107	NA	NA	NA	NA	NA	NA	NA	NA	NA	NA	NA	NA	NA	NA	NT	NT	NT	0
24962	(-)-Gallocatechin gallate	4233-96-9	Undefined Antiviral Association	Undefined Antiviral Association	Aromatase	Inhibitor					OC1=CC([C@H]2[C@H](OC(C3=CC(O)=C(O)C(O)=C3)=O)CC4=C(O)C=C(O)C=C4O2)=CC(O)=C1O	0.858711	4190	C192605	NA	NA	NA	NA	NA	NA	NA	NA	NA	NA	NA	NA	NA	NA	NA	NA	NA	0
14874	(-)-Levamisole	14769-73-4	Immunomodulator	Undefined Antiviral Association	Undefined	Undefined					[H][C@]1(N=C(SCC2)N2C1)C3=CC=CC=C3.Cl	0.173314	4224	C288254	NA	NA	NA	NA	NA	NA	NA	NA	NA	NA	NA	NA	NA	NA	NT	NT	NT	0
21577	(-)-?-Pinene	18172-67-3	Infectious Bronchitis Virus Replication	Undefined Antiviral Association	Undefined	Undefined					CC1(C)[C@H]2CCC([C@@H]1C2)=C	0.254524	3996	C319354	NA	NA	NA	NA	NA	NA	NA	NA	NA	NA	NA	NA	NA	NA	NT	NT	NT	0
19649	(±)-1'-Acetoxychavicol acetate	52946-22-2	Viral Replication	Viral	Undefined	Undefined					CC(OC1=CC=C([C@@H](OC(C)=O)C=C)C=C1)=O	0.777988	3940	C775777	1.976	NA	NA	1.959	NA	NA	NA	NA	NA	NA	NA	NA	NA	1.32	NA	NA	NA	3
13516	Arcyriaflavin A	118458-54-1	CMV Replication	CMV	CDK4	Inhibitor					O=C1NC(C2=C1C(C3=CC=CC=C3N4)=C4C5=C2C6=C(C=CC=C6)N5)=O	0.392933	4211	C31319	NA	46.795	NA	NA	12.087	NA	12.087	NA	NA	NA	NA	NA	NA	1.1	NA	NA	NA	4
11817	Artesunate	88495-63-0	Undefined Antiviral Association	Undefined Antiviral Association	GST	Inhibitor	RX	Malaria			[H][C@]12[C@@H](C)[C@H](OC(CCC(O)=O)=O)O[C@@]3([H])[C@@]1(OO4)[C@](CC[C@]4(C)O3)([H])[C@H](C)CC2	0.145613	3965	C726063	NA	NA	NA	9.08	NA	NA	4.656	NA	NA	NA	NA	NA	NA	7.905	NA	NA	NA	3
29175	(±)-Catechin	7295-85-4	HCV RNA-Dependent RNA Polymerase	HCV	HCV RdRp	Inhibitor					OC1=CC(O)=C(C[C@H](O)[C@@H](C2=CC=C(O)C(O)=C2)O3)C3=C1.O	0.803636	4183	C71628	NA	NA	NA	NA	NA	NA	NA	NA	NA	NA	NA	NA	NA	NA	NT	NT	NT	0
23175	(1R)-(+)-Camphor	464-49-3	Undefined Antiviral Association	Undefined Antiviral Association	Undefined	Undefined					O=C1C[C@H]2CC[C@@]1(C2(C)C)C	0.135144	4133	C515856	NA	NA	NA	NA	NA	NA	NA	NA	NA	NA	NA	NA	NA	NA	NT	NT	NT	0
25050	1,5-Dicaffeoylquinic acid	19870-46-3	HIV-1 Integrase	HIV	HIV-1 integrase	Inhibitor					OC1=CC=C(/C=C/C(O[C@H]2[C@H](O)[C@H](O)C[C@](C(O)=O)(OC(/C=C/C3=CC(O)=C(O)C=C3)=O)C2)=O)C=C1O	0.569239	4253	C115502	NA	NA	NA	NA	NA	NA	NA	NA	NA	NA	NA	NA	NA	NA	NT	NT	NT	0
90510	10-propoxy-Decanoic acid	119290-12-9	HIV-1 Replication	HIV	Undefined	Undefined					CCCOCCCCCCCCCC(=O)O	0.167711	4154	C412726	NA	NA	NA	NA	NA	NA	NA	NA	NA	NA	NA	NA	NA	NA	NT	NT	NT	0
11670	14-deoxy-11,12-didehydro Andrographolide	42895-58-9	Antiviral	Antiviral	Undefined	Undefined					C=C1CC[C@]2([H])[C@@](CO)(C)[C@H](O)CC[C@@]2(C)[C@@H]1/C=C/C3=CCOC3=O	0.429936	4156	C230204	NA	NA	NA	NA	NA	NA	NA	NA	NA	NA	NA	NA	NA	NA	100	NA	NA	1
10011718	Duvoglustat	19130-96-2	HIV	HIV	?-Glucosidase I	Inhibitor					O[C@H]1[C@H](O)[C@@H](O)CN[C@@H]1CO.Cl	0.146768	4293	C699670	NA	NA	NA	NA	NA	NA	NA	NA	NA	NA	NA	NA	NA	NA	NT	NT	NT	0
10008822	Bortezomib	179324-69-7	Proteasome Inhibitor	Proteasome Inhibitor	20S Proteasome ?5 Subunit	Inhibitor	RX	Multiple myeloma;Mantle cell lymphoma	Authorised	Multiple myeloma	O=C(N[C@@H](CC1=CC=CC=C1)C(N[C@H](B(O)O)CC(C)C)=O)C2=CN=CC=N2	0.239919	4317	C587367	NA	NA	NA	17.355	16.988	NA	25.96	NA	NA	NA	NA	NA	NA	13.208	NA	NA	0.14	5
27300	20(R)-Ginsenoside Rh2	112246-15-8	GHV Replication	Undefined Antiviral Association	Undefined	Undefined					O[C@H]1[C@@]2([H])[C@](CC[C@]2([H])[C@@](O)(C)CC/C=C(C)/C)(C)[C@]3(C)CC[C@]4([H])[C@@](CC[C@H](O[C@]5([H])O[C@H](CO)[C@@H](O)[C@H](O)[C@H]5O)C4(C)C)(C)[C@@]3([H])C1	0.226694	4113	C763144	NA	NA	NA	NA	NA	NA	NA	NA	NA	NA	NA	NA	NA	NA	NT	NT	NT	0
23390	20(S)-Ginsenoside Rh2	78214-33-2	P-glycoprotein, HIV	Undefined Antiviral Association	Undefined	Undefined					O[C@H]1[C@@]2([H])[C@](CC[C@]2([H])[C@](O)(C)CC/C=C(C)/C)(C)[C@]3(C)CC[C@]4([H])[C@@](CC[C@H](O[C@]5([H])O[C@H](CO)[C@@H](O)[C@H](O)[C@H]5O)C4(C)C)(C)[C@@]3([H])C1	0.786666	4102	C65837	9.408	NA	NA	9.347	NA	NA	NA	NA	NA	NA	NA	NA	NA	NA	11.1	NA	NA	3
19648	Cepharanthine	481-49-2	Antiviral	Antiviral	Undefined	Undefined					CN1CCC(C=C(OCO2)C2=C3OC4=C(OC)C=C(CCN(C)[C@]5([H])CC6=CC=C(OC)C7=C6)C5=C4)=C3[C@]1([H])CC8=CC=C(O7)C=C8	0.910551	4289	C125445	NA	NA	NA	10.942	NA	NA	NA	NA	NA	NA	NA	NA	NA	10.456	NA	11.1	0.41	4
24652	20-hydroxy Arachidic acid	62643-46-3	Rhinovirus Coat Protein	Undefined Antiviral Association	Undefined	Undefined					OCCCCCCCCCCCCCCCCCCCC(O)=O	0.21473	4237	C904301	NA	NA	NA	NA	NA	NA	NA	NA	NA	NA	NA	NA	NA	NA	NT	NT	NT	0
23062	2'-C-Methyladenosine	15397-12-3	HCV NS5B, HCV Replication	HCV	HCV RdRp	Prodrug;Inhibitor					NC1=NC=NC2=C1N=CN2[C@H]3[C@@](O)(C)[C@H](O)[C@@H](CO)O3	0.266314	4275	C526851	NA	NA	NA	NA	NA	NA	NA	NA	NA	NA	NA	NA	NA	NA	NT	NT	NT	0
22887	2'-C-Methylcytidine	20724-73-6	Broad-Spectrum Antiviral	Broad-Spectrum Antiviral	Undefined	Undefined					O=C(N=C(N)C=C1)N1[C@H]2[C@](C)(O)[C@H](O)[C@@H](CO)O2	0.128741	4101	C30390	NA	NA	NA	NA	NA	NA	NA	NA	NA	NA	NA	NA	NA	NA	NA	NA	NA	0
10007121	2-cyano-Pyrimidine	14080-23-0	Cathepsin K	Cathepsin	Cathepsin K	Inhibitor					NCc1ncccn1	0.0918951	4313	C714458	NA	NA	NA	NA	NA	NA	NA	NA	NA	NA	NA	NA	NA	NA	NT	NT	NT	0
14325	2-deoxy-D-Glucose	154-17-6	Undefined Antiviral Association	Undefined Antiviral Association	Undefined	Undefined					O[C@@H]1[C@@H](CO)OC(O)C[C@H]1O	0.325059	3991	C693454	NA	NA	NA	NA	NA	NA	NA	NA	NA	NA	NA	NA	NA	NA	NT	NT	NT	0
20930	3',4',7-Trihydroxyisoflavone	485-63-2	Undefined Antiviral Association	Undefined Antiviral Association	Undefined	Undefined					OC1=CC=C(C(C(C2=CC(O)=C(O)C=C2)=CO3)=O)C3=C1	0.477846	4251	C522030	NA	NA	NA	NA	NA	NA	NA	NA	NA	NA	NA	NA	NA	NA	NT	NT	NT	0
25053	3,4-Dicaffeoylquinic acid	14534-61-3	Influenza	Influenza	AChE	Inhibitor					O=C(/C=C/C1=CC=C(O)C(O)=C1)O[C@H]2[C@H](OC(/C=C/C3=CC=C(O)C(O)=C3)=O)[C@H](O)C[C@](C(O)=O)(O)C2	0.41568	4198	C374956	NA	NA	NA	NA	NA	NA	NA	NA	NA	NA	NA	NA	NA	NA	NT	NT	NT	0
24964	3,5-Dicaffeoylquinic acid	2450-53-5	HIV-1 Integrase	HIV	Undefined	Undefined					OC1=CC=C(/C=C/C(O[C@@H]2C[C@](C(O)=O)(O)C[C@@H](OC(/C=C/C3=CC=C(O)C(O)=C3)=O)[C@@H]2O)=O)C=C1O	0.614147	4072	C356924	NA	NA	NA	NA	NA	NA	NA	NA	NA	NA	NA	NA	NA	NA	NT	NT	NT	0
9000785	3-Deazaadenosine	6736-58-9	Antiviral	Antiviral	SAHH	Inhibitor					NC1=C2C(N([C@H]3[C@H](O)[C@H](O)[C@@H](CO)O3)C=N2)=CC=N1	0.317779	4254	C554562	NA	NA	NA	NA	NA	NA	NA	NA	NA	NA	NA	NA	NA	NA	NT	NT	NT	0
16617	N-Acetylneuraminoyllactose	35890-38-1	Antiviral	Antiviral	Undefined	Undefined					O[C@@H]1[C@H](O[C@@]2(C([O-])=O)O[C@]([C@H](O)[C@H](O)CO)([H])C(NC(C)=O)[C@@H](O)C2)[C@@H](O)[C@H](O[C@@]([C@H](O)CO)([H])[C@H](O)[C@@H](O)C([H])=O)O[C@@H]1CO.[Na+]	0.2349	3969	C380345	NA	NA	NA	NA	NA	NA	NA	NA	NA	NA	NA	NA	NA	NA	NT	NT	NT	0
27892	4,5-Dicaffeoylquinic acid	57378-72-0	HIV-1 Integrase, HIV-1 Replication	HIV	HIV-1 integrase	Inhibitor					O=C(/C=C/C1=CC=C(O)C(O)=C1)O[C@H]2[C@@H](OC(/C=C/C3=CC=C(O)C(O)=C3)=O)[C@H](O)C[C@@](C(O)=O)(O)C2	0.541721	4122	C78930	NA	NA	NA	NA	NA	NA	NA	NA	NA	NA	NA	NA	NA	NA	NT	NT	NT	0
9001902	5-Aminolevulinic acid	106-60-5	Undefined Antiviral Association	Undefined Antiviral Association	Undefined	Undefined	RX	Actinic keratosis	Authorised	Actinic keratosis;Basal cell carcinoma	NCC(CCC(O)=O)=O.Cl	0.194438	4124	C896966	NA	NA	NA	NA	NA	NA	NA	NA	NA	NA	NA	NA	NA	NA	NT	NT	NT	0
25054	5-Caffeoylquinic acid	906-33-2	Undefined Antiviral Association	Undefined Antiviral Association	Undefined	Undefined					OC1=CC=C(/C=C/C(O[C@@H]2C[C@](C(O)=O)(O)C[C@@H](O)[C@@H]2O)=O)C=C1O	0.294506	4261	C642293	NA	NA	NA	NA	NA	NA	NA	NA	NA	NA	NA	NA	NA	NA	NT	NT	NT	0
11581	5'-Ethynyl-2'-deoxycytidine	69075-47-4	HSV and Vaccinia Virus	HSV	Undefined	Inhibitor					NC(C(C#C)=C1)=NC(N1[C@H]2C[C@H](O)[C@@H](CO)O2)=O	0.129653	3917	C553728	NA	NA	NA	NA	NA	NA	NA	NA	NA	NA	NA	NA	NA	NA	NT	NT	NT	0
14416	5-Fluorouracil	51-21-8	Undefined Antiviral Association	Undefined Antiviral Association	TS	Prodrug;Inhibitor	RX	Cancer			O=C1NC(NC=C1F)=O	0.158774	4007	C145593	NA	NA	NA	NA	NA	NA	NA	NA	NA	NA	NA	NA	NA	NA	NT	NT	NT	0
23381	5-Hydroxymethyl-2'-deoxyuridine	5116-24-5	HSV-1 Pyrimidine, 2'-deoxy Ribonucleoside Kinase	HSV	HSV-1 Pyrimidine, 2'-deoxy ribonucleoside kinase	Inhibitor					O=C(NC(C(CO)=C1)=O)N1[C@H]2C[C@H](O)[C@@H](CO)O2	0.177517	4094	C560642	NA	NA	NA	NA	NA	NA	NA	NA	NA	NA	NA	NA	NA	NA	NT	NT	NT	0
15774	Thioguanine	154-42-7	Undefined Antiviral Association	Undefined Antiviral Association	DNA	DNA synthesis	RX	AML			NC1=NC(S)=C2C(NC=N2)=N1	0.293787	3985	C596027	NA	NA	NA	NA	NA	NA	NA	NA	NA	NA	NA	NA	NA	NA	NT	NT	NT	0
16946	7,8-Dihydroxyflavone	38183-03-8	Undefined Antiviral Association	Undefined Antiviral Association	NTRK	Agonist					O=C1C2=C(C(O)=C(O)C=C2)OC(C3=CC=CC=C3)=C1	0.507312	4158	C441434	NA	NA	NA	NA	NA	NA	NA	NA	NA	NA	NA	NA	NA	NA	NT	NT	NT	0
14746	Abacavir	136470-78-5	HIV-1 Reverse Transcriptase	HIV	RT	Inhibitor	RX	HIV infections	Authorised	HIV infections	NC1=NC(N([C@H]2C=C[C@@H](CO)C2)C=N3)=C3C(NC4CC4)=N1.O=S(O)(O)=O	0.116296	4023	C32140	NA	NA	NA	NA	NA	NA	NA	NA	NA	NA	NA	NA	NA	NA	NT	NT	NT	0
14160	Acyclovir	59277-89-3	Viral DNA Polymerase	HSV	DNA polymerase	Prodrug;Inhibitor	RX	Herpes infections			O=C1C2=C(N(COCCO)C=N2)N=C(N)N1	0.214124	4046	C982908	NA	NA	NA	NA	NA	NA	NA	NA	NA	NA	NA	NA	NA	NA	NT	NT	NT	0
28373	Adefovir dipivoxil	142340-99-6	Prodrug, HBV Replication	HBV	HBV DNA polymerase	Prodrug;Inhibitor	RX	HBV infections	Authorised	HBV infections	O=C(OCOP(OCOC(C(C)(C)C)=O)(COCCN1C2=NC=NC(N)=C2N=C1)=O)C(C)(C)C	0.258313	4075	C183863	NA	NA	NA	NA	NA	NA	NA	NA	NA	NA	NA	NA	NA	NA	NT	NT	NT	0
14321	AEBSF	34284-75-8	Undefined Antiviral Association	Undefined Antiviral Association	Serine proteases	Inhibitor					NCCC1=CC=C(S(=O)(F)=O)C=C1.Cl	0.319994	3927	C447472	NA	NA	NA	NA	NA	NA	NA	NA	NA	NA	NA	NA	NA	NA	NT	NT	NT	0
25097	Chelidonine	476-32-4	Undefined Antiviral Association	Undefined Antiviral Association	Undefined	Undefined					CN1CC2=C(C=CC3=C2OCO3)[C@@]4([H])[C@@H](O)CC5=CC6=C(OCO6)C=C5[C@]41[H]	0.276839	4104	C419713	0.2	NA	NA	0.079	NA	NA	NA	NA	NA	NA	NA	NA	NA	0.064	NA	NA	NA	3
22259	Aloperine	56293-29-9	HIV-1 Replication and Envelope-mediated Cell-Cell Fusion	HIV	Undefined	Undefined					[H][C@]12CCCCN1C[C@@]3([H])C[C@]2([H])C=C4[C@@]3([H])NCCC4	0.208642	4236	C118580	NA	NA	NA	NA	NA	NA	NA	NA	NA	NA	NA	NA	NA	NA	NT	NT	NT	0
81025	Curcumin	458-37-7	Undefined Antiviral Association	Undefined Antiviral Association	Undefined	Undefined					COc1cc(/C=C\C(=O)CC(=O)\C=C/c2ccc(O)c(OC)c2)ccc1O	0.40132	4216	C609887	42.292	32.502	NA	40.049	NA	NA	NA	NA	NA	NA	NA	NA	NA	30.81	NA	NA	NA	4
21364	Amantadine	768-94-5	Influenza A M2 Proton Channel	Influenza	NMDA receptor	Antagonist	RX	Parkinson's Disease;Influenza A infections			NC1(C[C@H](C2)C3)C[C@@H]2C[C@@H]3C1.Cl	0.195364	4205	C11754	NA	NA	NA	NA	NA	NA	NA	NA	NA	NA	NA	NA	NA	NA	NT	NT	NT	0
19846	Dihydroartemisinin	71939-50-9	Antimalarial Metabolite	Antimalarial	Undefined	Undefined					[H][C@]12[C@@H](C)[C@@H](O)O[C@@]3([H])[C@@]1(OO4)[C@](CC[C@]4(C)O3)([H])[C@H](C)CC2	0.215233	4314	C532942	NA	NA	NA	2.109	0.896	1.128	0.896	1.128	NA	1.487	NA	NA	1.128	2.99	NA	NA	1.23	9
11959	AMD 3465 parent	NO_CASRN	HIV	HIV	CXCR4	Antagonist					N1(CC2=CC=C(CNCC3=NC=CC=C3)C=C2)CCNCCCNCCNCCC1	0.231879	3934	C996992	NA	NA	NA	NA	NA	NA	NA	NA	NA	NA	NA	NA	NA	NA	NT	NT	NT	0
27921	Amenamevir	841301-32-4	HSV-1 Helicase-Primase Complex	HSV	HSV-1 helicase	Inhibitor					O=S1(CCC(C(N(C2=C(C)C=CC=C2C)CC(NC3=CC=C(C4=NOC=N4)C=C3)=O)=O)CC1)=O	0.21484	4130	C20580	NA	NA	NA	NA	NA	NA	NA	NA	NA	NA	NA	NA	NA	NA	NT	NT	NT	0
21779	Amentoflavone	1617-53-4	Influenza A, Influenza B, HSV-1	Influenza	Undefined	Undefined					O=C1C=C(C2=CC=C(O)C=C2)OC3=C1C(O)=CC(O)=C3C4=CC(C5=CC(C(C(O)=CC(O)=C6)=C6O5)=O)=CC=C4O	0.739886	4036	C517793	NA	NA	NA	NA	NA	NA	NA	NA	NA	NA	NA	NA	NA	NA	NT	NT	NT	0
29243	Fangchinoline	436-77-1	HIV	HIV	Undefined	Undefined					OC1=C(C2=C(C=C1OC)CCN(C)[C@]2(C3)[H])OC4=CC5=C(C=C4OC)CCN(C)[C@]5(CC6=CC=C(OC7=CC3=CC=C7OC)C=C6)[H]	0.884229	4139	C472607	NA	NA	NA	46.195	7.16	17.743	7.16	12.788	NA	12.788	NA	NA	12.788	6.15	NA	NA	NA	8
15369	Amprenavir	161814-49-9	HIV Protease	HIV	HIV protease	Inhibitor	DISCN	HIV infections	Withdrawn	HIV infections	NC1=CC=C(S(N(C[C@@H](O)[C@H](CC2=CC=CC=C2)NC(O[C@H]3CCOC3)=O)CC(C)C)(=O)=O)C=C1	0.180758	4040	C139236	NA	NA	NA	NA	NA	NA	NA	NA	NA	NA	NA	NA	NA	NA	NT	NT	NT	0
11679	Andrographolide	5508-58-7	Antiviral	Antiviral	Undefined	Inhibitor					C=C1CC[C@]2([H])[C@@](CO)(C)[C@H](O)CC[C@@]2(C)[C@@H]1/C=C/C3C(OC[C@H]3O)=O	0.23757	3933	C145015	NA	NA	NA	NA	NA	NA	NA	NA	NA	NA	NA	NA	NA	NA	NT	NT	NT	0
26705	Antipain	37691-11-5	Protease Inhibitor	Protease Inhibitor	Papain	Inhibitor					O=C(O)C(NC(N[C@@H](CCCNC(N)=N)C(N[C@@H](C(C)C)C(NC(C=O)CCCNC(N)=N)=O)=O)=O)CC1=CC=CC=C1.Cl.Cl	0.153755	4309	C388233	NA	NA	NA	NA	NA	NA	NA	NA	NA	NA	NA	NA	NA	NA	NA	100	NA	1
16424	Apabetalone	1044870-39-4	HIV	HIV	Bromodomain 2	Inhibitor					O=C1C2=C(OC)C=C(OC)C=C2NC(C3=CC(C)=C(OCCO)C(C)=C3)=N1	0.344226	4321	C138456	NA	NA	NA	NA	NA	NA	NA	NA	NA	NA	NA	NA	NA	NA	NT	NT	NT	0
25990	APC 366	158921-85-8	Tryptase Inhibitor	Undefined Antiviral Association	Tryptase	Inhibitor					OC1=C(C(N[C@@H](CCCNC(N)=N)C(N2[C@H](C(N)=O)CCC2)=O)=O)C=CC3=CC=CC=C31.FC(F)(C(O)=O)F	0.222635	4307	C66980	NA	NA	NA	NA	NA	NA	NA	NA	NA	NA	NA	NA	NA	NA	NT	NT	NT	0
10010275	Apigenin	520-36-5	Undefined Antiviral Association	Undefined Antiviral Association	Casein kinase 2	Inhibitor					Oc1ccc(cc1)c1cc(=O)c2c(O)cc(O)cc2o1	0.288274	4186	C102829	NA	NA	NA	NA	NA	NA	NA	NA	NA	NA	NA	NA	NA	NA	NA	NA	NA	0
16254	GNF-5	778277-15-9	Undefined Antiviral Association	Undefined Antiviral Association	Bcr-Abl kinase	Inhibitor					O=C(NCCO)C1=CC=CC(C2=CC(NC3=CC=C(OC(F)(F)F)C=C3)=NC=N2)=C1	0.809544	4227	C55790	59.847	NA	NA	36.196	NA	NA	NA	NA	NA	NA	NA	NA	NA	28.571	NA	NA	33.3	4
14913	Arctigenin	7770-78-7	Influenza	Influenza	Undefined	Undefined					COC1=C(O)C=CC(C[C@H]([C@@H](CC2=CC(OC)=C(OC)C=C2)CO3)C3=O)=C1	0.616808	3912	C997833	NA	NA	NA	NA	NA	NA	NA	NA	NA	NA	NA	NA	NA	NA	NA	NA	3.7	1
15375	Arctiin	20362-31-6	Influenza	Influenza	Undefined	Undefined					COC1=C(O[C@H]2[C@H](O)[C@@H](O)[C@H](O)[C@@H](CO)O2)C=CC(C[C@H]([C@@H](CC3=CC(OC)=C(OC)C=C3)CO4)C4=O)=C1	0.19222	3960	C12747	NA	NA	NA	NA	NA	NA	NA	NA	NA	NA	NA	NA	NA	NA	NT	NT	NT	0
13139	Imatinib	152459-95-5	Undefined Antiviral Association	Undefined Antiviral Association	c-Kit	Inhibitor	RX	CML;ALL;ASM;HES;CEL;DSFP;Gastrointestinal stromal tumors	Authorised	CML;ALL;ASM;HES;CEL;DSFP;Gastrointestinal stromal tumors	CN1CCN(CC1)Cc1ccc(cc1)C(=O)Nc1ccc(C)c(c1)Nc1nccc(n1)c1cccnc1CS(=O)(=O)O	0.582433	3982	C998715	NA	NA	NA	36.014	NA	NA	49.868	NA	NA	NA	NA	NA	NA	37.358	NA	NA	NA	3
11852	Kaempferol	520-18-3	Undefined Antiviral Association	Undefined Antiviral Association	Undefined	Undefined					OC1=C(C2=CC=C(O)C=C2)OC3=C(C1=O)C(O)=CC(O)=C3	0.463097	3918	C981104	NA	14.504	NA	38.419	9.921	8.573	9.921	9.921	NA	46.932	NA	NA	8.289	10.017	NA	NA	NA	9
10009645	Maslinic acid	4373-41-5	HIV-1 Replication	HIV	Undefined	Undefined					CC1(C)CC[C@]2(C(O)=O)CC[C@@]3(C)[C@]4(C)CCC5C(C)(C)[C@@H](O)[C@H](O)C[C@]5(C)[C@@]4([H])CC=C3[C@@]2([H])C1	0.493573	4132	C613584	12.352	NA	NA	13.34	NA	NA	NA	NA	NA	NA	NA	NA	NA	13.34	NA	NA	NA	3
16488	Monensin	17090-79-8	Viral Replication	Viral	Undefined	Undefined					OC[C@@]1(O)[C@H](C)C[C@H](C)[C@]([C@]2([H])O[C@]([C@]3(CC)CC[C@@]([C@@]4(C)O[C@@]5(C[C@H](O)[C@@H](C)[C@]([C@@H](C)[C@@H](OC)[C@@H](C([O-])=O)C)([H])O5)CC4)([H])O3)([H])[C@@H](C)C2)([H])O1.[Na+]	0.492557	3953	C185560	45.684	NA	NA	28.465	NA	NA	NA	NA	NA	NA	NA	NA	NA	27.467	NA	NA	0.005	4
11818	Asiatic acid	464-92-6	Undefined Antiviral Association	Undefined Antiviral Association	Undefined	Undefined					OC[C@]1(C)[C@@H](O)[C@H](O)C[C@@]2(C)[C@@]1([H])CC[C@]3(C)[C@]2([H])CC=C4[C@@]3(C)CC[C@]5(C(O)=O)[C@@]4([H])[C@@H](C)[C@H](C)CC5	0.478079	4164	C346741	NA	NA	NA	NA	NA	NA	NA	NA	NA	NA	NA	NA	NA	NA	NT	NT	NT	0
70260	Aspirin	50-78-2	Undefined Antiviral Association	Undefined Antiviral Association	COX-1	Inhibitor	RX	Myocardial Infarction Prevention;Pain;Inflammation			CC(=O)Oc1ccccc1C(=O)O	0.197587	4161	C863004	NA	NA	NA	NA	NA	NA	NA	NA	NA	NA	NA	NA	NA	NA	NT	NT	NT	0
12069	Astragaloside IV	84687-43-4	Adenovirus Type 3	Undefined Antiviral Association	Undefined	Undefined					O[C@H]1C[C@@]([C@]([C@@]1([H])[C@@]2(O[C@H](C(C)(O)C)CC2)C)(C)CC3)(C)[C@@](C[C@H](O[C@]4([H])O[C@H](CO)[C@@H](O)[C@H](O)[C@H]4O)[C@@]5([H])C6(C)C)([H])[C@@]73[C@]5(CC[C@@H]6O[C@]8([H])OC[C@@H](O)[C@H](O)[C@H]8O)C7	0.159628	3950	C885177	NA	NA	NA	NA	NA	NA	NA	NA	NA	NA	NA	NA	NA	NA	NT	NT	NT	0
20835	Asunaprevir	630420-16-5	HCV NS3/4A	HCV	HCV NS3/4A protease	Inhibitor					O=C(N[C@@]1(C(NS(C2CC2)(=O)=O)=O)[C@H](C=C)C1)[C@H]3N(C([C@H](C(C)(C)C)NC(OC(C)(C)C)=O)=O)C[C@@H](OC4=C(C=C(Cl)C=C5)C5=C(OC)C=N4)C3	0.536111	3987	C838240	NA	NA	NA	NA	NA	NA	NA	NA	NA	NA	NA	NA	NA	NA	11.1	NA	3.7	2
11733	Atazanavir	198904-31-3	HIV-1 Protease	HIV	HIV-1 protease	Inhibitor	RX	HIV infections	Authorised	HIV infections	COC(N[C@@H](C(C)(C)C)C(N[C@@H](CC1=CC=CC=C1)[C@@H](O)CN(CC2=CC=C(C3=NC=CC=C3)C=C2)NC([C@@H](NC(OC)=O)C(C)(C)C)=O)=O)=O	0.374303	4021	C650304	NA	NA	NA	NA	NA	NA	NA	NA	NA	NA	NA	NA	NA	NA	NT	NT	NT	0
24928	Aucubin	479-98-1	Undefined Antiviral Association	Undefined Antiviral Association	Undefined	Undefined					OC[C@@H]1[C@@H](O)[C@H](O)[C@@H](O)[C@@](O[C@H]2[C@@](C(CO)=C[C@H]3O)([H])[C@@]3([H])C=CO2)([H])O1	0.303509	4135	C211379	NA	NA	NA	NA	NA	NA	NA	NA	NA	NA	NA	NA	NA	NA	NT	NT	NT	0
63150	Myriocin	35891-70-4	HCV Replication	HCV	SPT	Inhibitor					O=C(CCCCCC)CCCCCC/C=C/C[C@@H](O)[C@H](O)[C@@](C(O)=O)(N)CO	0.323989	4100	C963457	NA	NA	NA	1.461	NA	NA	NA	NA	NA	NA	NA	NA	NA	1.03	NA	NA	NA	2
70610	Baicalein	491-67-8	Undefined Antiviral Association	Undefined Antiviral Association	12-LO	Inhibitor					OC1=CC2=C(C(C=C(C3=CC=CC=C3)O2)=O)C(O)=C1O	0.550653	4176	C453475	NA	NA	NA	NA	NA	NA	NA	NA	NA	NA	NA	NA	NA	NA	NA	NA	NA	0
19843	Baicalin	21967-41-9	HIV-1 Reverse Transcriptase	HIV	Undefined	Undefined					OC1=C(O)C(C(C=C(C2=CC=CC=C2)O3)=O)=C3C=C1O[C@H]4[C@H](O)[C@@H](O)[C@H](O)[C@@H](C(O)=O)O4	0.718164	3956	C596238	NA	NA	NA	NA	NA	NA	NA	NA	NA	NA	NA	NA	NA	NA	NT	NT	NT	0
26406	Bergenin	477-90-7	Undefined Antiviral Association	Undefined Antiviral Association	ROS	Antioxidant					OC1=C2C(C(O[C@@]3([H])[C@@]2([H])O[C@H](CO)[C@@H](O)[C@@H]3O)=O)=CC(O)=C1OC	0.21416	4324	C357922	NA	NA	NA	NA	NA	NA	NA	NA	NA	NA	NA	NA	NA	NA	NT	NT	NT	0
11686	Betulinic acid	472-15-1	HIV-1 Replication	HIV	TGR5	Agonist					CC([C@@H]1CC[C@]2(C(O)=O)CC[C@@]3(C)[C@]4(C)CC[C@@]5([H])C(C)(C)[C@@H](O)CC[C@]5(C)[C@@]4([H])CC[C@]3([H])[C@]21[H])=C	0.400418	4005	C583617	NA	NA	NA	NA	NA	NA	NA	NA	NA	NA	NA	NA	NA	NA	NA	NA	100	1
27810	Betulinic aldehyde	13159-28-9	NS5 RNA-Dependent RNA Polymerase, Dengue Virus Type 2 Replication	Undefined Antiviral Association	DV NS5 RdRp	Inhibitor					CC([C@@H]1CC[C@]2(C=O)CC[C@@]3(C)[C@]4(C)CC[C@@]5([H])C(C)(C)[C@@H](O)CC[C@]5(C)[C@@]4([H])CC[C@]3([H])[C@]21[H])=C	0.515292	4106	C18125	NA	NA	NA	NA	NA	NA	NA	NA	NA	NA	NA	NA	NA	NA	NT	NT	NT	0
13940	Nervonic acid	506-37-6	HIV-1 Reverse Transcriptase	HIV	HIV-1 RT	Inhibitor					CCCCCCCC/C=C\CCCCCCCCCCCCCC(O)=O	0.175331	3903	C209288	34.305	NA	NA	30.953	NA	NA	NA	NA	NA	NA	NA	NA	NA	30.898	NA	NA	NA	3
26532	Bictegravir	1611493-60-7	HIV-1 Integrase	HIV	HIV-1 integrase	Inhibitor	RX	HIV infections	Authorised	HIV infections	FC1=CC(F)=C(CNC(C2=CN(C[C@](O[C@@]3([H])C[C@]4([H])CC3)([H])N4C5=O)C5=C(O)C2=O)=O)C(F)=C1	0.350189	4231	C3917	NA	NA	NA	NA	NA	NA	NA	NA	NA	NA	NA	NA	NA	NA	NT	NT	NT	0
13692	Nitazoxanide	55981-09-4	Undefined Antiviral Association	Undefined Antiviral Association	PFOR	Prodrug;Inhibitor	RX	Giardia lamblia infections;Cryptosporidium parvum infections			O=C(NC1=NC=C([N+]([O-])=O)S1)C2=C(OC(C)=O)C=CC=C2	0.722913	4006	C921142	NA	NA	NA	45.921	NA	NA	NA	NA	NA	NA	NA	NA	NA	44.909	NA	NA	NA	2
16329	BIO-Acetoxime	740841-15-0	Herpes Viruses	Herpes Virus	GSK3?/?	Inhibitor					CC(O/N=C(/C(N1)=C2C(NC3=C\2C=CC(Br)=C3)=O)C4=C1C=CC=C4)=O	0.715266	3929	C988658	NA	NA	NA	NA	NA	NA	NA	NA	NA	NA	NA	NA	NA	NA	NA	NA	33.3	1
19699	Birinapant	1260251-31-7	HBV	HBV	SMAC	Mimetic					O=C(N1[C@H](CC2=C(C3=C(C[C@H]4N(C([C@@H](NC([C@H](C)NC)=O)CC)=O)C[C@@H](O)C4)C(C=CC(F)=C5)=C5N3)NC6=C2C=CC(F)=C6)C[C@H](O)C1)[C@@H](NC([C@H](C)NC)=O)CC	0.281627	3948	C718316	NA	NA	NA	NA	NA	NA	NA	NA	NA	NA	NA	NA	NA	NA	NT	NT	NT	0
11726	Oleanolic acid	508-02-1	Antiviral	Antiviral	Undefined	Undefined					CC1(C)CC[C@]2(C(O)=O)CC[C@@]3(C)[C@]4(C)CC[C@@]5([H])C(C)(C)[C@@H](O)CC[C@]5(C)[C@@]4([H])CC=C3[C@]2([H])C1	0.354448	4013	C888296	8.327	NA	NA	8.419	3.924	NA	1.893	NA	NA	NA	NA	NA	NA	3.431	NA	NA	NA	5
27363	Oroxylin A	480-11-5	Influenza	Influenza	UGT1A1	Inhibitor					O=C1C2=C(O)C(OC)=C(O)C=C2OC(C3=CC=CC=C3)=C1	0.234406	4121	C598670	NA	NA	NA	64.899	26.915	NA	26.915	28.203	NA	30.797	NA	NA	30.797	27.185	NA	NA	NA	7
18379	Boceprevir	394730-60-0	HCV NS3/4A	HCV	HCV NS3/4A protease	Inhibitor	DISCN	HCV infections	Withdrawn	HCV infections	O=C(NC(C(C(N)=O)=O)CC1CCC1)[C@H]2N(C([C@H](C(C)(C)C)NC(NC(C)(C)C)=O)=O)C[C@H]3[C@@H]2C3(C)C	0.22772	3923	C773382	NA	NA	NA	NA	NA	NA	NA	NA	NA	NA	NA	NA	NA	NA	NT	NT	NT	0
30310	OSW-1	145075-81-6	Corona Virus Replication	Corona Virus	OSBP	Inhibitor					O=C(CCC(C)C)[C@@H](C)[C@@]1(O)[C@@H](O[C@@H]2OC[C@H](O)[C@H](O[C@@H]3OC[C@@H](O)[C@H](O)[C@H]3OC(C4=CC=C(OC)C=C4)=O)[C@H]2OC(C)=O)C[C@@]5([H])[C@]6([H])CC=C7C[C@@H](O)CC[C@]7(C)[C@@]6([H])CC[C@@]51C	0.822329	4215	C586391	NA	NA	NA	0.03	NA	NA	NA	NA	NA	NA	NA	NA	NA	0.03	NA	NA	0.14	3
15224	P005091	882257-11-6	Protease Inhibitor	Protease Inhibitor	USP7	Inhibitor					ClC1=C(Cl)C(SC2=C([N+]([O-])=O)C=C(C(C)=O)S2)=CC=C1	0.789437	4280	C823665	74.602	0.189	NA	27.734	0.896	3.342	0.778	7.095	0.433	NA	NA	NA	3.564	0.246	NA	NA	NA	10
22144	Simeprevir	923604-59-5	HCV NS3/4A	HCV	HCV NS3/4A protease	Inhibitor	DISCN	Hepatitis	Withdrawn	HCV infections	O=C(NS(C1CC1)(=O)=O)[C@]([C@]2([H])/C=C\CCCCN(C)C([C@@]3([H])[C@@]4([H])C[C@@H](OC5=CC(C6=NC(C(C)C)=CS6)=NC7=C5C=CC(OC)=C7C)C3)=O)(C2)NC4=O.[Na]	0.903432	4062	C129795	4.557	NA	NA	5.014	3.103	6.645	3.103	5.568	NA	26.437	NA	NA	13.83	3.602	NA	NA	NA	9
29448	Brivudine	69304-47-8	Herpes Viruses Replication	Herpes Virus	Undefined	Undefined					Br/C=C/C(C(N1)=O)=CN([C@@]2([H])C[C@H](O)[C@@H](CO)O2)C1=O	0.156777	4084	C649461	NA	NA	NA	NA	NA	NA	NA	NA	NA	NA	NA	NA	NA	NA	NT	NT	NT	0
24679	CA-074	134448-10-5	Cathepsin B inhibitor	Cathepsin	Cathepsin B	Inhibitor					OC([C@@H]1CCCN1C([C@@]([C@@H](C)CC)([H])NC([C@@H]2[C@@H](C(NCCC)=O)O2)=O)=O)=O	0.179383	4305	C636972	NA	NA	NA	NA	NA	NA	NA	NA	NA	NA	NA	NA	NA	NA	NT	NT	NT	0
27215	Cabotegravir	1051375-10-0	HIV-1 Integrase	HIV	HIV-1 integrase	Inhibitor	RX	HIV infections	Authorised	HIV infections	[H][C@@](N1C2=O)(OC[C@@H]1C)CN3C2=C(O)C(C(C(NCC4=CC=C(F)C=C4F)=O)=C3)=O	0.321056	4105	C847555	NA	NA	NA	NA	NA	NA	NA	NA	NA	NA	NA	NA	NA	NA	NA	33.3	NA	1
16018	Camostat	59721-28-7	SARS-CoV, SARS-CoV-2	SARS-CoV	Trypsin	Inhibitor					O=C(C1=CC=C(NC(N)=N)C=C1)OC2=CC=C(CC(OCC(N(C)C)=O)=O)C=C2.CS(=O)(O)=O	0.161751	4300	C164974	NA	NA	NA	NA	NA	NA	NA	NA	NA	NA	NA	NA	NA	NA	NT	NT	NT	0
17554	Carfilzomib	868540-17-4	Proteasome Inhibitor	Proteasome Inhibitor	20S proteasome ?5 subunit	Inhibitor	RX	Multiple myeloma	Authorised	Multiple myeloma	O=C([C@]1(C)OC1)[C@H](CC(C)C)NC([C@@H](NC([C@@H](NC([C@H](CCC2=CC=CC=C2)NC(CN3CCOCC3)=O)=O)CC(C)C)=O)CC4=CC=CC=C4)=O	0.41967	4308	C146952	NA	NA	NA	NA	NA	NA	NA	NA	NA	NA	NA	NA	NA	NA	NT	NT	NT	0
17868	Tilorone	27591-97-5	Undefined Antiviral Association	Undefined Antiviral Association	Undefined	Undefined					CCN(CC)CCOC1=CC=C(C(C=CC(OCCN(CC)CC)=C2)=C2C3=O)C3=C1.Cl.Cl	0.506322	3978	C863912	15.838	9.296	NA	9.789	9.347	NA	9.347	NA	NA	NA	NA	NA	NA	3.55	NA	NA	NA	6
24925	Catalpol	2415-24-9	Undefined Antiviral Association	Undefined Antiviral Association	Undefined	Undefined					OC[C@@H]1[C@@H](O)[C@H](O)[C@@H](O)[C@@](O[C@H]2[C@@]([C@@](CO)(O3)[C@@H]3[C@H]4O)([H])[C@@]4([H])C=CO2)([H])O1	0.183591	4119	C525829	NA	NA	NA	NA	NA	NA	NA	NA	NA	NA	NA	NA	NA	NA	NA	NA	NA	0
10010233	2,3-diphenylquinoxaline-6-carboxylic acid	32387-96-5	HCV NS5B RNA-Dependent RNA Polymerase	HCV	HCV NS5B RdRP	Inhibitor					OC(=O)c1ccc2nc(c3ccccc3)c(nc2c1)c1ccccc1	0.217488	4155	C997662	NA	NA	NA	NA	NA	NA	NA	NA	NA	NA	NA	NA	NA	NA	NT	NT	NT	0
13693	Tizoxanide	173903-47-4	Influenza, HCV, HBV	Influenza	Undefined	Undefined					OC1=C(C(NC2=NC=C([N+]([O-])=O)S2)=O)C=CC=C1	0.735648	4142	C274949	NA	NA	NA	44.241	23.494	NA	11.634	28.727	NA	69.207	NA	NA	22.823	29.458	NA	NA	NA	7
23247	Tyrphostin AG 555	133550-34-2	Mo-MuLV Reverse Transcriptase	Undefined Antiviral Association	EGFR	Inhibitor					O=C(/C(C#N)=C/C1=CC=C(O)C(O)=C1)NCCCC2=CC=CC=C2	0.494049	4078	C8618	NA	NA	NA	NA	0.376	NA	0.376	NA	NA	NA	NA	NA	NA	1.132	NA	NA	NA	3
15550	UCF 101	313649-08-0	Protease Inhibitor	Protease Inhibitor	Omi/HtrA2 protease	Inhibitor					S=C(N(C1=CC=CC=C1)C(/C2=C\C3=CC=C(C4=CC=CC=C4[N+]([O-])=O)O3)=O)N(C5=CC=CC=C5)C2=O	0.8757	4296	C310790	22.513	17.73	NA	4.933	3.599	5.788	3.191	NA	NA	NA	5.786	NA	NA	3.232	NA	0.41	NA	9
25203	Chebulagic acid	23094-71-5	Broad-Spectrum Antiviral	Broad-Spectrum Antiviral	?-Glucosidase	Inhibitor					O=C([C@H]([C@]1([H])[C@H](O)C(OC2=C1C3=CC(O)=C2O)=O)CC(O)=O)O[C@@H]4[C@@H](COC5=O)O[C@@H](OC(C6=CC(O)=C(O)C(O)=C6)=O)[C@H](OC3=O)[C@H]4OC(C7=CC(O)=C(O)C(O)=C7C8=C(O)C(O)=C(O)C=C85)=O	0.874234	4284	C99167	NA	NA	NA	NA	NA	NA	NA	NA	NA	NA	NA	NA	NA	NA	NT	NT	NT	0
10072	Ursolic acid	77-52-1	Undefined Antiviral Association	Undefined Antiviral Association	Undefined	Undefined					C[C@@H]1CC[C@]2(C(O)=O)CC[C@@]3(C)[C@]4(C)CC[C@@]5([H])C(C)(C)[C@@H](O)CC[C@]5(C)[C@@]4([H])CC=C3[C@]2([H])[C@H]1C	0.433864	4141	C69513	4.544	NA	NA	3.951	NA	NA	NA	NA	NA	NA	NA	NA	NA	0.748	NA	NA	NA	3
24960	Chicoric acid	70831-56-0	HIV Integrase, HIV Entry	HIV	Undefined	Undefined					OC1=CC=C(/C=C/C(O[C@@H](C(O)=O)[C@H](C(O)=O)OC(/C=C/C2=CC(O)=C(O)C=C2)=O)=O)C=C1O	0.468085	4064	C377626	NA	NA	NA	NA	NA	NA	NA	NA	NA	NA	NA	NA	NA	NA	NT	NT	NT	0
29721	VLX1570	1431280-51-1	Ubiquitinase Inhibitor	Undefined Antiviral Association	19S proteasome deubiquitinase	Inhibitor					O=C(/C(CCN(C(C=C)=O)C/1)=C/C2=CC([N+]([O-])=O)=C(F)C=C2)C1=C\C3=CC=C(F)C([N+]([O-])=O)=C3	0.884021	4311	C88359	1.736	2.077	NA	1.375	NA	NA	NA	NA	NA	NA	NA	NA	NA	1.257	NA	NA	NA	4
70930	Chlorogenic acid	327-97-9	Influenza	Influenza	Undefined	Undefined					OC1=CC=C(/C=C/C(O[C@H]2[C@H](O)[C@H](O)C[C@@](O)(C(O)=O)C2)=O)C=C1O	0.231965	4200	C586687	NA	NA	NA	NA	NA	NA	NA	NA	NA	NA	NA	NA	NA	NA	NT	NT	NT	0
14194	Chloroquine	54-05-7	Corona Virus (COVID-19)	Corona Virus	Undefined	Undefined	RX	Malaria;Amebiasis			ClC1=CC=C2C(N=CC=C2NC(C)CCCN(CC)CC)=C1.O=P(O)(O)O.O=P(O)(O)O	0.235907	4054	C363100	NA	NA	NA	NA	NA	NA	NA	NA	NA	NA	NA	NA	NA	NA	NT	NT	NT	0
19377	Ambroxol	18683-91-5	Influenza	Influenza	Undefined	Undefined					BrC1=CC(Br)=CC(CN[C@@H]2CC[C@@H](O)CC2)=C1N.Cl	0.244126	3924	C942966	NA	45.975	NA	NA	NA	NA	NA	NA	NA	NA	NA	NA	NA	42.517	100	1.23	NA	4
19870	Chrysophanol	481-74-3	HBV	HBV	Undefined	Undefined					CC1=CC2=C(C(O)=C1)C(C3=C(O)C=CC=C3C2=O)=O	0.287918	4026	C211993	NA	NA	NA	NA	NA	NA	NA	NA	NA	NA	NA	NA	NA	NA	NT	NT	NT	0
15114	Chymostatin	9076-44-2	Protease Inhibitor	Protease Inhibitor	Chymotrypsin	Inhibitor					N=C1NCC[C@@H]([C@H](NC(N[C@@H](CC2=CC=CC=C2)C(O)=O)=O)C(N[C@@H](CC(C)C)C(N[C@@H](CC3=CC=CC=C3)C([H])=O)=O)=O)N1.N=C4NCC[C@@H]([C@H](NC(N[C@@H](CC5=CC=CC=C5)C(O)=O)=O)C(N[C@@H](C(CC)C)C(N[C@@H](CC6=CC=CC=C6)C([H])=O)=O)=O)N4.N=C7NCC[C@@H]([C@H](NC(N[C	0.19013	4257	C900086	NA	NA	NA	NA	NA	NA	NA	NA	NA	NA	NA	NA	NA	NA	NT	NT	NT	0
13113	Cidofovir	113852-37-2	Herpes Viruses	Herpes Virus	CMV DNA polymerase	Prodrug;Inhibitor	RX	CMV infections	Withdrawn	CMV retinitis	NC(C=CN1C[C@H](OCP(O)(O)=O)CO)=NC1=O	0.143517	4053	C553440	NA	NA	NA	NA	NA	NA	NA	NA	NA	NA	NA	NA	NA	NA	NT	NT	NT	0
27666	Derenofylline	251945-92-3	Zika Virus Replication	Zika Virus	Adenosine A1 receptor	Antagonist					O[C@H]1CC[C@H](NC2=C3C(NC=C3)=NC(C4=CC=CC=C4)=N2)CC1	0.201311	4090	C332061	NA	NA	NA	36.807	17.254	NA	17.254	NA	NA	NA	NA	NA	NA	22.688	100	NA	NA	5
17558	Formononetin	485-72-3	Antiviral	Antiviral	Undefined	Undefined					OC1=CC=C(C(C(C2=CC=C(OC)C=C2)=CO3)=O)C3=C1	0.287882	3946	C527534	NA	NA	NA	NA	16.14	13.867	16.14	19.052	NA	NA	NA	NA	NA	23.006	100	NA	NA	6
23433	Cobicistat	1004316-88-4	CYP3A	HIV	CYP3A	Inhibitor	RX	HIV infections	Authorised	HIV infections	O=C([C@H](CCN1CCOCC1)NC(N(C)CC2=CSC(C(C)C)=N2)=O)N[C@H](CC[C@@H](NC(OCC3=CN=CS3)=O)CC4=CC=CC=C4)CC5=CC=CC=C5	0.830533	4167	C799936	NA	NA	NA	NA	NA	NA	NA	NA	NA	NA	NA	NA	NA	NA	NA	NA	NA	0
15948	Galangin	548-83-4	Undefined Antiviral Association	Undefined Antiviral Association	AhR	Antagonist					OC1=C(C2=CC=CC=C2)OC3=CC(O)=CC(O)=C3C1=O	0.411364	4212	C659946	NA	35.249	NA	32.784	16.408	16.408	16.408	16.408	NA	26.748	NA	NA	16.181	12.321	100	NA	NA	10
28424	Coptisine	3486-66-6	Undefined Antiviral Association	Undefined Antiviral Association	Undefined	Undefined					C1(OCO2)=C2C=C(CC[N+]3=CC4=C(OCO5)C5=CC=C4C=C36)C6=C1.[Cl-]	0.776728	4091	C229990	NA	NA	NA	NA	NA	NA	NA	NA	NA	NA	NA	NA	NA	NA	NT	NT	NT	0
11832	Corilagin	23094-69-1	Undefined Antiviral Association	Undefined Antiviral Association	Squalene epoxidase	Inhibitor					O=C(C1=CC(O)=C(O)C(O)=C1C2=C(O)C(O)=C(O)C=C2C3=O)OCC4C(O)C(O3)C(O)C(OC(C5=CC(O)=C(O)C(O)=C5)=O)O4	0.888676	3973	C238655	NA	NA	NA	NA	NA	NA	NA	NA	NA	NA	NA	NA	NA	NA	NT	NT	NT	0
27884	Cridanimod	38609-97-1	Broad-spectrum Antiviral	Broad-Spectrum Antiviral	IFN-?	Inducer					O=C1C2=CC=CC=C2N(CC([O-])=O)C3=C1C=CC=C3.[Na+]	0.275243	4114	C546567	NA	NA	NA	NA	NA	NA	NA	NA	NA	NA	NA	NA	NA	NA	NT	NT	NT	0
21421	Chinese Gallotannin	5424-20-4	HCV Viral Entry	HCV	Undefined	Undefined					OC1=C(O)C(O)=CC(C(OC2=CC(C(OC[C@@H]3[C@@H](OC(C4=CC(O)=C(O)C(OC(C5=CC(O)=C(O)C(O)=C5)=O)=C4)=O)[C@H](OC(C6=CC(O)=C(O)C(OC(C7=CC(O)=C(O)C(O)=C7)=O)=C6)=O)[C@@H](OC(C8=CC(O)=C(O)C(OC(C9=CC(O)=C(O)C(O)=C9)=O)=C8)=O)[C@H](OC(C%10=CC(O)=C(O)C(OC(C%11=CC(O	0.935251	4282	C836003	NA	69.13	NA	NA	NA	NA	32.677	NA	NA	NA	NA	NA	NA	32.785	100	1.23	NA	5
29014	Cyclocytidine	31698-14-3	Undefined Antiviral Association	Undefined Antiviral Association	DNA replication	Prodrug;Inhibitor					N=C1C=CN(C(O2)=N1)[C@@]3([H])[C@]2([H])[C@H](O)[C@@H](CO)O3.Cl	0.207467	4160	C909319	NA	NA	NA	NA	NA	NA	NA	NA	NA	NA	NA	NA	NA	NA	NA	NA	NA	0
29152	Cyclosporin C	59787-61-0	Vaccinia Virus Replication	Undefined Antiviral Association	Undefined	Undefined					CC(C)C[C@@H](C(N[C@@H](C)C(N[C@H](C)C(N([C@@H](CC(C)C)C(N(C)[C@@H](CC(C)C)C1=O)=O)C)=O)=O)=O)N(C([C@H](C(C)C)NC([C@@H](N(C(CN(C([C@@]([C@H](O)C)([H])NC([C@](N(C([C@H](C(C)C)N1C)=O)C)([H])[C@H](O)[C@H](C)C/C=C/C)=O)=O)C)=O)C)CC(C)C)=O)=O)C	0.917539	4175	C625164	NA	NA	NA	NA	NA	NA	NA	NA	NA	NA	NA	NA	NA	NA	33.3	33.3	3.7	3
16069	Cytarabine	147-94-4	DNA Polymerase	DNA Polymerase	DNA polymerase	Inhibitor	RX	AML	Withdrawn	Meningeal Neoplasms	O[C@@H]1[C@H](N2C(N=C(N)C=C2)=O)O[C@H](CO)[C@H]1O	0.20261	4001	C300019	NA	NA	NA	NA	NA	NA	NA	NA	NA	NA	NA	NA	NA	NA	NT	NT	NT	0
13307	D609 parent	NA	Antiviral	Antiviral	PC-PLC	Inhibitor					[S-]C(OC1CC2C(CCC3)C3C1C2)=S.[K+]	0.277375	4203	C201417	NA	NA	NA	NA	NA	NA	NA	NA	NA	NA	NA	NA	NA	NA	NA	NA	NA	0
17133	Dabigatran	211914-51-1	Thrombin Inhibitor	Undefined Antiviral Association	Thrombin	Inhibitor					CN1C2=CC=C(C(N(CCC(O)=O)C3=NC=CC=C3)=O)C=C2N=C1CNC4=CC=C(C(N)=N)C=C4	0.136987	4306	C783815	NA	NA	NA	NA	NA	NA	NA	NA	NA	NA	NA	NA	NA	NA	NT	NT	NT	0
17131	Dabigatran etexilate	211915-06-9	Protease Inhibitor	Protease Inhibitor	Trypsin	Prodrug;Inhibitor	RX	Pulmonary embolism;Pulmonary thrombosis;Stroke	Authorised	Arthroplasty;Venous thromboembolism	CN1C2=CC=C(C(N(CCC(OCC)=O)C3=NC=CC=C3)=O)C=C2N=C1CNC4=CC=C(C(NC(OCCCCCC)=O)=N)C=C4	0.831508	4304	C703983	NA	NA	NA	NA	NA	NA	NA	NA	NA	NA	NA	NA	NA	NA	NT	NT	NT	0
23730	Daclatasvir	1009119-64-5	HCV NS5A	HCV	NS5A	Inhibitor	DISCN	HCV infections	Withdrawn	HCV infections	O=C([C@H](C(C)C)NC(OC)=O)N1CCC[C@H]1C2=NC=C(C(C=C3)=CC=C3C4=CC=C(C5=CN=C([C@@H]6CCCN6C([C@@H](NC(OC)=O)C(C)C)=O)N5)C=C4)N2	0.20773	4222	C600973	NA	NA	NA	NA	NA	NA	NA	NA	NA	NA	NA	NA	NA	NA	NT	NT	NT	0
13202	Daidzin	552-66-9	Undefined Antiviral Association	Undefined Antiviral Association	Undefined	Undefined					O=C1C2=CC=C(O[C@H]3[C@H](O)[C@@H](O)[C@H](O)[C@@H](CO)O3)C=C2OC=C1C4=CC=C(O)C=C4	0.169475	3958	C623478	NA	NA	NA	NA	NA	NA	NA	NA	NA	NA	NA	NA	NA	NA	NT	NT	NT	0
24185	Danoprevir	850876-88-9	HCV NS3/4A	HCV	HCV NS3/4A protease	Inhibitor					O=C1N2[C@@](C(N[C@@]3(C(NS(C4CC4)(=O)=O)=O)[C@@H](C3)/C=C\CCCCC[C@@H]1NC(OC(C)(C)C)=O)=O)([H])C[C@@H](OC(N5CC(C(F)=CC=C6)=C6C5)=O)C2	0.259817	4303	C328286	NA	NA	NA	NA	NA	NA	NA	NA	NA	NA	NA	NA	NA	NA	NT	NT	NT	0
26408	Daphnoretin	2034-69-7	RSV Replication	RSV	Undefined	Undefined					O=C1OC2=C(C=CC(OC3=CC4=C(C=C(O)C(OC)=C4)OC3=O)=C2)C=C1	0.178257	4223	C301729	NA	NA	NA	NA	NA	NA	NA	NA	NA	NA	NA	NA	NA	NA	NT	NT	NT	0
16247	Dapivirine	244767-67-7	HIV-1 Reverse Transcriptase	HIV	HIV-1 RT	Inhibitor					N#CC1=CC=C(NC2=NC=CC(NC3=C(C)C=C(C)C=C3C)=N2)C=C1	0.836376	4150	C906907	NA	NA	NA	NA	NA	NA	NA	NA	NA	NA	NA	NA	NA	NA	NT	NT	NT	0
15866	Darunavir	206361-99-1	HIV-1 Protease	HIV	HIV-1 protease	Inhibitor	RX	HIV infections	Authorised	HIV infections	O=C(N[C@@H](CC1=CC=CC=C1)[C@@H](CN(CC(C)C)S(C2=CC=C(N)C=C2)(=O)=O)O)O[C@H]3CO[C@]4([H])[C@@]3([H])CCO4	0.189192	3993	C998179	NA	NA	NA	NA	NA	NA	NA	NA	NA	NA	NA	NA	NA	NA	NT	NT	NT	0
18482	Dasabuvir	1132935-63-7	RNA-directed RNA Polymerase	HCV	HCV RdRp	Inhibitor	RX	HCV infections	Authorised	HCV infections	CC(C)(C)C1=C(OC)C(C2=CC3=CC=C(NS(C)(=O)=O)C=C3C=C2)=CC(N4C=CC(NC4=O)=O)=C1	0.6078	4258	C448246	NA	NA	NA	NA	NA	NA	NA	NA	NA	NA	NA	NA	NA	NA	NT	NT	NT	0
28712	JCP251	62252-26-0	HIV Protease	HIV	HIV protease	Inhibitor					NC1=CC=C2C(C(OC(OC)=C2Cl)=O)=C1	0.306351	4115	C285297	NA	63.581	NA	71.769	32.857	30.782	32.857	30.782	69.138	69.138	NA	NA	48.442	42.187	100	NA	11.1	12
24301	MST-312	368449-04-1	HSV Replication	HSV	Telomerase	Inhibitor					OC1=C(O)C(C(NC2=CC=CC(NC(C3=C(O)C(O)=CC=C3)=O)=C2)=O)=CC=C1	0.687834	4103	C350597	73.826	74.621	NA	74.286	NA	NA	NA	NA	NA	NA	NA	NA	NA	65.281	100	NA	NA	5
20387	Deferiprone	30652-11-0	HIV	HIV	Iron	Chelator	RX	Thalassemia	Authorised	Thalassemia	O=C1C(O)=C(C)N(C)C=C1	0.255517	4050	C387273	NA	NA	NA	NA	NA	NA	NA	NA	NA	NA	NA	NA	NA	NA	NT	NT	NT	0
14595	Deferoxamine	70-51-9	Undefined Antiviral Association	Undefined Antiviral Association	Iron	Chelator	RX	Acute iron intoxication;Chronic iron overload			NCCCCCN(O)C(CCC(NCCCCCN(O)C(CCC(NCCCCCN(O)C(C)=O)=O)=O)=O)=O.CS(=O)(O)=O	0.229691	4157	C490065	NA	NA	NA	NA	NA	NA	NA	NA	NA	NA	NA	NA	NA	NA	NT	NT	NT	0
21274	NBD-556	333353-44-9	HIV-1 Viral Entry	HIV	CD4	Mimetic					CC1(C)NC(C)(C)CC(NC(C(NC2=CC=C(Cl)C=C2)=O)=O)C1	0.302337	4035	C761591	NA	NA	NA	NA	NA	NA	64.545	NA	NA	NA	NA	NA	45.582	45.684	100	3.7	11.1	6
24026	Delavirdine	136817-59-9	HIV-1 Reverse Transcriptase	HIV	HIV-1 RT	Inhibitor	DISCN	HIV infections			CC(C)NC1=CC=CN=C1N2CCN(C(C3=CC4=C(C=CC(NS(C)(=O)=O)=C4)N3)=O)CC2.O=S(O)(C)=O	0.323898	4079	C495615	NA	NA	NA	NA	NA	NA	NA	NA	NA	NA	NA	NA	NA	NA	NT	NT	NT	0
11751	Psoralen	66-97-7	Undefined Antiviral Association	Undefined Antiviral Association	DNA	Intercalator;DNA crosslinking					O=C1C=CC2=CC3=C(OC=C3)C=C2O1	0.104895	3941	C108982	NA	NA	NA	NA	28.898	66.569	32.924	NA	NA	NA	NA	NA	70.043	29.183	100	NA	33.3	7
27372	Des(benzylpyridyl) Atazanavir	1192224-24-0	Metabolite of Atazanavir	Undefined Antiviral Association	Undefined	Undefined					O[C@@H](CNNC([C@@H](NC(OC)=O)C(C)(C)C)=O)[C@@H](NC([C@H](C(C)(C)C)NC(OC)=O)=O)CC1=CC=CC=C1	0.20732	4129	C800894	NA	NA	NA	NA	NA	NA	NA	NA	NA	NA	NA	NA	NA	NA	NT	NT	NT	0
23715	Didanosine	69655-05-6	HIV Replication	HIV	DNA reverse transcriptase	Prodrug;Inhibitor	DISCN	HIV infections			OC[C@@H]1CC[C@H](N2C=NC3=C2N=CNC3=O)O1	0.158618	4110	C654934	NA	NA	NA	NA	NA	NA	NA	NA	NA	NA	NA	NA	NA	NA	NT	NT	NT	0
16472	Pyrimethamine	58-14-0	Antimalarial	Antimalarial	DHFR	Inhibitor	RX	Malria;Toxoplasmosis			ClC1=CC=C(C2=C(CC)N=C(N)N=C2N)C=C1	0.324421	4255	C161587	NA	32.57	NA	29.959	10.006	23.145	16.284	NA	25.677	NA	NA	NA	23.13	3.556	100	NA	NA	9
10005728	DL-alpha-Lipoic acid	1077-28-7	Undefined Antiviral Association	Undefined Antiviral Association	ROS	Antioxidant					OC(=O)CCCCC1SSCC1	0.171531	4217	C143454	NA	NA	NA	NA	NA	NA	NA	NA	NA	NA	NA	NA	NA	NA	NA	NA	NA	0
14617	Vadimezan	117570-53-3	Undefined Antiviral Association	Undefined Antiviral Association	STING	Activator					O=C1C2=C(C(CC(O)=O)=CC=C2)OC3=C(C)C(C)=CC=C31	0.16935	3951	C136505	NA	NA	NA	NA	NA	NA	NA	NA	NA	NA	NA	NA	NA	NA	NT	NT	NT	0
23793	Docosanol	661-19-8	Broad-Spectrum Antiviral (lipid enveloped viruses)	Broad-Spectrum Antiviral	HSV viral-host cell fusion	Inhibitor	OTC	HSV infections			CCCCCCCCCCCCCCCCCCCCCCO	0.266037	4134	C299280	NA	NA	NA	NA	NA	NA	NA	NA	NA	NA	NA	NA	NA	NA	NT	NT	NT	0
22191	Dolutegravir	1051375-16-6	HIV Integrase	HIV	HIV integrase	Inhibitor	RX	HIV infections	Authorised	HIV infections	FC1=CC(F)=CC=C1CNC(C2=CN(C[C@@](OCC[C@H]3C)([H])N3C4=O)C4=C(O)C2=O)=O	0.167405	4069	C875739	NA	NA	NA	NA	NA	NA	NA	NA	NA	NA	NA	NA	NA	NA	NA	1.23	NA	1
26405	Doravirine	1338225-97-0	HIV Reverse Transcriptase	HIV	HIV RT	Inhibitor	RX	HIV infections	Authorised	HIV infections	O=C1C(OC2=CC(C#N)=CC(Cl)=C2)=C(C(F)(F)F)C=CN1CC3=NNC(N3C)=O	0.1982	4073	C108627	NA	NA	NA	NA	NA	NA	NA	NA	NA	NA	NA	NA	NA	NA	NT	NT	NT	0
11497	Saracatinib	379231-04-6	Dengue Virus RNA Replication	Dengue Virus	c-Src	Inhibitor					ClC1=CC=C2C(OCO2)=C1NC3=NC=NC4=C3C(OC5CCOCC5)=CC(OCCN6CCN(C)CC6)=C4	0.69469	3989	C164005	NA	45.744	NA	45.716	24.68	NA	11.866	NA	NA	NA	NA	NA	NA	15.524	100	NA	NA	6
14422	Doxycycline	564-25-0	Antimalarial	Antimalarial	Bacterial 30S ribosomal subunit	Inhibitor	RX	Bacterial infections	Withdrawn	Not specified	OC1=C2C([C@H](C)C3C(C2=O)=C(O)[C@@]4(O)C([C@H](N(C)C)C(O)=C(C(N)=O)C4=O)[C@H]3O)=CC=C1.CCO.OC5=C6C([C@H](C)C7C(C6=O)=C(O)[C@@]8(O)C([C@H](N(C)C)C(O)=C(C(N)=O)C8=O)[C@H]7O)=CC=C5.Cl.O.Cl	0.591279	4226	C183770	NA	NA	NA	NA	NA	NA	NA	NA	NA	NA	NA	NA	NA	NA	NT	NT	NT	0
26815	D-Pinitol	10284-63-6	Undefined Antiviral Association	Undefined Antiviral Association	Undefined	Undefined					O[C@H]1[C@H](O)[C@H](O)[C@@H](OC)[C@H](O)[C@H]1O	0.174146	4144	C469939	NA	NA	NA	NA	NA	NA	NA	NA	NA	NA	NA	NA	NA	NA	NT	NT	NT	0
26716	Schisantherin B	58546-55-7	Undefined Antiviral Association	Undefined Antiviral Association	Undefined	Undefined					COC1=C(OCO2)C2=CC3=C1C4=C(C=C(OC)C(OC)=C4OC)[C@H](OC(/C(C)=C\C)=O)[C@](O)(C)[C@@H](C)C3	0.365497	4089	C782068	NA	NA	NA	NA	65.003	73.272	65.003	70.747	NA	67.974	NA	NA	67.843	65.94	100	NA	NA	8
10007963	E-64	66701-25-5	Cysteine Protease Inhibitor	Undefined Antiviral Association	Cysteine proteases	Inhibitor					NC(=N)NCCCCNC(=O)[C@H](CC(C)C)NC(=O)[C@H]1O[C@@H]1C(=O)O	0.120646	4315	C997120	NA	NA	NA	NA	NA	NA	NA	NA	NA	NA	NA	NA	NA	NA	NA	NA	NA	0
29073	20(S)-Protopanaxatriol	34080-08-5	Undefined Antiviral Association	Undefined Antiviral Association	Undefined	Undefined					CC1(C)[C@@H](O)CC[C@@]2(C)[C@@]1([H])[C@@H](O)C[C@]3(C)[C@]2([H])C[C@@H](O)[C@@]4([H])[C@@]3(C)CC[C@]4([H])[C@@](C)(O)CC/C=C(C)/C	0.803138	4168	C475653	NA	NA	NA	25.695	17.97	10.292	17.97	10.292	NA	NA	NA	NA	10.292	16.182	33.3	NA	NA	8
18128	Elacridar	143664-11-3	HIV	HIV	MDR1	Inhibitor					COC1=C(OC)C=C(CCN(CCC2=CC=C(NC(C3=CC=CC4=C3NC5=C(C=CC=C5OC)C4=O)=O)C=C2)C6)C6=C1	0.592287	3907	C753249	NA	NA	NA	NA	NA	NA	NA	NA	NA	NA	NA	NA	NA	NA	NT	NT	NT	0
17798	Elvitegravir	697761-98-1	HIV-1 Integrase	HIV	HIV-1 integrase	Inhibitor	DISCN	HIV infections	Withdrawn	HIV infections	ClC1=CC=CC(CC2=CC(C(C(C(O)=O)=CN3[C@@H](C(C)C)CO)=O)=C3C=C2OC)=C1F	0.339201	4010	C835515	NA	NA	NA	NA	NA	NA	NA	NA	NA	NA	NA	NA	NA	NA	NT	NT	NT	0
16879	Emtricitabine	143491-57-0	Influenza	Influenza	HBV RT	Inhibitor	RX	HIV infections	Authorised	HIV infections	O=C1N([C@H]2O[C@@H](CO)SC2)C=C(F)C(N)=N1	0.158482	4049	C6230	NA	NA	NA	NA	NA	NA	NA	NA	NA	NA	NA	NA	NA	NA	NT	NT	NT	0
26654	Emtricitabine S-oxide	152128-77-3	HIV-1 and HBV Reverse Transcriptases	HIV	Undefined	Undefined					O=C1N([C@H]2O[C@@H](CO)S(C2)=O)C=C(F)C(N)=N1	0.187583	4246	C503820	NA	NA	NA	NA	NA	NA	NA	NA	NA	NA	NA	NA	NA	NA	NT	NT	NT	0
13831	Entecavir	142217-69-4	HBV, Hepadnaviruses	HBV	HBV RT	Prodrug;Inhibitor	RX	HBV infections	Authorised	HBV infections	NC(NC1=C2N=CN1[C@H]3C[C@H](O)[C@@H](CO)C3=C)=NC2=O.O	0.178473	4149	C861754	NA	NA	NA	NA	NA	NA	NA	NA	NA	NA	NA	NA	NA	NA	NT	NT	NT	0
13533	Aloxistatin	88321-09-9	SARS-CoV, SARS-CoV-2	SARS-CoV	Calpain	Prodrug;Inhibitor					CCOC([C@@H]1[C@@H](C(N[C@H](C(NCCC(C)C)=O)CC(C)C)=O)O1)=O	0.150897	4279	C718292	NA	8.65	NA	NA	14.924	21.487	14.924	NA	10.131	NA	NA	NA	30.698	10.577	33.3	NA	NA	8
20769	Etidronic acid	2809-21-4	Undefined Antiviral Association	Undefined Antiviral Association	Hydroxyapatite	Ligand	DISCN	Paget's disease			[O-]P(C(P([O-])(O)=O)(O)C)(O)=O.[Na+].[Na+]	0.198276	3980	C502809	NA	NA	NA	NA	NA	NA	NA	NA	NA	NA	NA	NA	NA	NA	NT	NT	NT	0
20946	Etravirine	269055-15-4	Reverse Transcriptase	HIV	RT	Inhibitor	RX	HIV infections	Authorised	HIV infections	CC1=CC(C#N)=CC(C)=C1OC2=NC(NC3=CC=C(C#N)C=C3)=NC(N)=C2Br	0.897767	4011	C229611	NA	NA	NA	NA	NA	NA	NA	NA	NA	NA	NA	NA	NA	NA	NA	NA	NA	0
23834	Famciclovir	104227-87-4	Prodrug, Herpes Viruses Replication	HSV	HSV-2 DNA polymerase	Prodrug;Inhibitor	RX	Herpes infections			NC1=NC(N(CCC(COC(C)=O)COC(C)=O)C=N2)=C2C=N1	0.253654	4071	C349897	NA	NA	NA	NA	NA	NA	NA	NA	NA	NA	NA	NA	NA	NA	NT	NT	NT	0
11816	Artemisinin	63968-64-9	Undefined Antiviral Association	Antimalarial	Undefined	Undefined					[H][C@]12[C@@H](C)C(O[C@@]3([H])[C@@]1(OO4)[C@](CC[C@]4(C)O3)([H])[C@H](C)CC2)=O	0.169105	3957	C496405	NA	NA	NA	NA	31.624	73.269	31.624	NA	NA	NA	NA	NA	NA	39.367	33.3	11.1	3.7	7
23384	Favipiravir	259793-96-9	RNA-Dependent RNA Polymerase, RNA Viruses	Influenza	RdRp	Prodrug;Inhibitor					FC1=CNC(C(C(N)=O)=N1)=O	0.248428	4159	C719057	NA	NA	NA	NA	NA	NA	NA	NA	NA	NA	NA	NA	NA	NA	NT	NT	NT	0
15867	Fialuridine	69123-98-4	Viral Thymidine Kinase	HIV	HSV-1 TK	Inhibitor					OC[C@@H]1[C@@H](O)[C@H](F)[C@H](N2C=C(I)C(NC2=O)=O)O1	0.208672	3913	C759303	NA	NA	NA	NA	NA	NA	NA	NA	NA	NA	NA	NA	NA	NA	NT	NT	NT	0
24054	Bitertanol	55179-31-2	Undefined Antiviral Association	Undefined Antiviral Association	CYP3A4	Inhibitor					OC(C(C)(C)C)C(N1N=CN=C1)OC(C=C2)=CC=C2C3=CC=CC=C3	0.40835	4182	C220594	45.669	NA	NA	30.269	16.321	16.321	16.321	16.321	NA	25.643	NA	NA	16.321	16.448	33.3	NA	11.1	11
17402	Chrysin	480-40-0	Undefined Antiviral Association	Undefined Antiviral Association	Undefined	Undefined					O=C1C2=C(O)C=C(O)C=C2OC(C3=CC=CC=C3)=C1	0.434689	4166	C700182	NA	46.162	NA	28.349	NA	NA	NA	NA	NA	NA	NA	NA	NA	28.613	33.3	33.3	11.1	6
21609	Fosamprenavir	226700-79-4	Prodrug, HIV-1 Protease Inhibitor	HIV	HIV-1 protease	Prodrug;Inhibitor	RX	HIV infections	Authorised	HIV infections	NC1=CC=C(S(N(C[C@@H](OP([O-])([O-])=O)[C@H](CC2=CC=CC=C2)NC(O[C@H]3CCOC3)=O)CC(C)C)(=O)=O)C=C1.[Ca+2]	0.242444	4004	C246743	NA	NA	NA	NA	NA	NA	NA	NA	NA	NA	NA	NA	NA	NA	NT	NT	NT	0
20774	Foscarnet	4428-95-9	DNA and RNA Polymerases, Reverse Transcriptase	DNA Polymerase	DNA polymerase	Inhibitor	RX	CMV infections;HSV infections			[O-]C(P([O-])([O-])=O)=O.[Na+].[Na+].[Na+]	0.129818	4243	C897509	NA	NA	NA	NA	NA	NA	NA	NA	NA	NA	NA	NA	NA	NA	NT	NT	NT	0
15544	FR180204	865362-74-9	Dengue Virus	Dengue Virus	ERK1	Inhibitor					NC1=NNC(N=N2)=C1C=C2C3=C4N(N=C3C5=CC=CC=C5)C=CC=C4	0.298939	3968	C302466	NA	NA	NA	NA	NA	NA	NA	NA	NA	NA	NA	NA	NA	NA	NT	NT	NT	0
11332	Fumagillin	23110-15-8	Antiparasitic	Antiparasitic	METAP2	Inhibitor					O=C(O[C@H]1[C@@H](OC)[C@]([H])([C@@]2(C)O[C@@H]2C/C=C(C)/C)[C@@]3(CO3)CC1)/C=C/C=C/C=C/C=C/C(O)=O	0.186848	3901	C730383	NA	NA	NA	NA	NA	NA	NA	NA	NA	NA	NA	NA	NA	NA	NT	NT	NT	0
22353	G10	702662-50-8	Chikungunya Virus and Venezuelan Equine Encephalitis Virus Replication	Undefined Antiviral Association	Undefined	Undefined					O=C1CSC2=C(C=C(C(NCC3=CC=CO3)=O)C=C2)N1CC4=C(Cl)C=CC=C4F	0.311484	4244	C745610	NA	NA	NA	NA	NA	NA	NA	NA	NA	NA	NA	NA	NA	NA	11.1	NA	NA	1
23767	Gabexate	39492-01-8	Protease Inhibitor	Protease Inhibitor	Serine proteases	Inhibitor					O=C(OCC)C1=CC=C(OC(CCCCCNC(N)=N)=O)C=C1.O=S(C)(O)=O	0.220449	4301	C442519	NA	NA	NA	NA	NA	NA	NA	NA	NA	NA	NA	NA	NA	NA	NA	NA	NA	0
14062	Dynasore	304448-55-3	Undefined Antiviral Association	Undefined Antiviral Association	Dynamin	Inhibitor					OC1=CC2=CC=CC=C2C=C1C(N/N=C/C3=CC(O)=C(O)C=C3)=O	0.479562	3911	C976212	60.772	10.765	NA	7.92	NA	NA	NA	NA	NA	NA	NA	NA	NA	10.197	33.3	NA	NA	5
15361	Harringtonine	26833-85-2	Undefined Antiviral Association	Undefined Antiviral Association	Undefined	Undefined					O=C(OC)C[C@@](CCC(C)(O)C)(O)C(O[C@H]1[C@](C(C=C(OCO2)C2=C3)=C3CCN4CCC5)([H])[C@]45C=C1OC)=O	0.375674	3952	C452159	16.397	10.304	NA	26.553	5.97	NA	5.97	NA	NA	NA	NA	NA	NA	10.82	33.3	NA	NA	7
13853	Ganciclovir	82410-32-0	CMV	HSV	CMV DNA polymerase	Inhibitor	RX	CMV infections	Withdrawn	CMV retinitis;HIV infections	O=C(N=C(N)N1)C2=C1N(C=N2)COC(CO)CO	0.179443	4014	C948781	NA	NA	NA	NA	NA	NA	NA	NA	NA	NA	NA	NA	NA	NA	NT	NT	NT	0
18877	Gardiquimod	1020412-43-4	TLR7, HIV-1	TLR7	TLR7	Agonist					NC1=NC2=C(C3=C1N=C(CNCC)N3CC(C)(O)C)C=CC=C2	0.172369	3963	C790993	NA	NA	NA	NA	NA	NA	NA	NA	NA	NA	NA	NA	NA	NA	NT	NT	NT	0
9003096	Gemcitabine	95058-81-4	Prodrug, Broad-Spectrum Antiviral	Prodrug	DNA synthesis	Prodrug;Inhibitor	RX	Ovarian cancer;Breast cancer;NSCLC;Pancreatic cancer			OC[C@H]1O[C@@H](N2C=CC(N)=NC2=O)C(F)(F)[C@@H]1O.Cl	0.171849	4193	C748469	NA	NA	NA	NA	NA	NA	NA	NA	NA	NA	NA	NA	NA	NA	NT	NT	NT	0
28281	Geniposide	24512-63-8	Undefined Antiviral Association	Undefined Antiviral Association	Undefined	Undefined					O=C(OC)C1=CO[C@@H](O[C@]2([H])O[C@H](CO)[C@@H](O)[C@H](O)[C@H]2O)[C@@]3([H])[C@]1([H])CC=C3CO	0.250851	4152	C183776	NA	NA	NA	NA	NA	NA	NA	NA	NA	NA	NA	NA	NA	NA	NT	NT	NT	0
25102	Gentiopicrin	20831-76-9	Undefined Antiviral Association	Undefined Antiviral Association	Undefined	Undefined					O=C1OCC=C2C1=CO[C@@H](O[C@]3([H])O[C@H](CO)[C@@H](O)[C@H](O)[C@H]3O)[C@@H]2C=C	0.22504	4206	C948044	NA	NA	NA	NA	NA	NA	NA	NA	NA	NA	NA	NA	NA	NA	NT	NT	NT	0
29924	Geraniin	60976-49-0	HSV-1 and HSV-2 Replication	HSV	ACE	Inhibitor					OC1(C(C(C2=O)=CC3=O)C(C(OC13O)=C4O)=C(C=C4O)C(O[C@H](C5OC(C(C=C6O)=CC(O)=C6O)=O)[C@H](OC(C(C(C7=C8O)=C9O)=CC(O)=C9O)=O)[C@H]([C@H](COC(C7=CC(O)=C8O)=O)O5)O2)=O)O	0.82364	4207	C711873	NA	NA	NA	NA	NA	NA	NA	NA	NA	NA	NA	NA	NA	NA	NT	NT	NT	0
15319	Ginsenoside Rb1	41753-43-9	Undefined Antiviral Association	Undefined Antiviral Association	Undefined	Undefined					O[C@H]1[C@@]2([H])[C@](CC[C@]2([H])[C@@](CC/C=C(C)/C)(C)O[C@@H]3O[C@H](CO[C@H]4[C@H](O)[C@@H](O)[C@H](O)[C@@H](CO)O4)[C@@H](O)[C@H](O)[C@H]3O)(C)[C@]5(C)CC[C@]6([H])[C@@](CC[C@H](O[C@]7([H])O[C@H](CO)[C@@H](O)[C@H](O)[C@H]7O[C@@]8([H])[C@H](O)[C@@H](	0.144928	3944	C707411	NA	NA	NA	NA	NA	NA	NA	NA	NA	NA	NA	NA	NA	NA	NT	NT	NT	0
22265	Ginsenoside Rb2	11021-13-9	Undefined Antiviral Association	Undefined Antiviral Association	Undefined	Undefined					O[C@H]1[C@@]2([H])[C@](CC[C@]2([H])[C@@](CC/C=C(C)/C)(C)O[C@@H]3O[C@H](CO[C@H]4[C@H](O)[C@@H](O)[C@@H](O)CO4)[C@@H](O)[C@H](O)[C@H]3O)(C)[C@]5(C)CC[C@]6([H])[C@@](CC[C@H](O[C@]7([H])O[C@H](CO)[C@@H](O)[C@H](O)[C@H]7O[C@@]8([H])[C@H](O)[C@@H](O)[C@H](O)[C@@H](CO)O8)C6(C)C)(C)[C@@]5([H])C1	0.172997	4077	C914385	NA	NA	NA	NA	NA	NA	NA	NA	NA	NA	NA	NA	NA	NA	NT	NT	NT	0
25137	Ginsenoside Ro	34367-04-9	Sendai Virus (Murine Respirovirus)	Undefined Antiviral Association	Undefined	Undefined					CC1(C)CC[C@@](CC[C@]2(C)C3=CC[C@@]4([H])[C@@]2(C)CC[C@]5([H])[C@]4(C)CC[C@H](O[C@]6([H])O[C@H](C(O)=O)[C@@H](O)[C@H](O)[C@H]6O[C@@]7([H])[C@H](O)[C@@H](O)[C@H](O)[C@@H](CO)O7)C5(C)C)(C(O[C@H]8[C@H](O)[C@@H](O)[C@H](O)[C@@H](CO)O8)=O)[C@@]3([H])C1	0.229192	4269	C197137	NA	NA	NA	NA	NA	NA	NA	NA	NA	NA	NA	NA	NA	NA	NT	NT	NT	0
17538	Hinokitiol	499-44-5	Undefined Antiviral Association	Undefined Antiviral Association	Undefined	Undefined					O=C1C(O)=CC(C(C)C)=CC=C1	0.334497	3930	C245738	NA	16.659	NA	10.143	3.757	5.756	3.757	5.756	NA	5.756	NA	NA	5.756	3.827	33.3	NA	NA	10
27934	Glecaprevir	1365970-03-1	HCV NS3/4A, HCV Replication	HCV	HCV NS3/4A protease	Inhibitor	RX	HCV infections	Authorised	HCV infections	FC(/C=C/CO[C@@]1([H])[C@](CCC1)([H])OC(N[C@@H](C(C)(C)C)C2=O)=O)(F)C3=C(O[C@]4([H])C[C@@H](C(N[C@@]5(C[C@H]5C(F)F)C(NS(C6(C)CC6)(=O)=O)=O)=O)N2C4)N=C7C(C=CC=C7)=N3	0.368953	4138	C186492	NA	NA	NA	NA	NA	NA	NA	NA	NA	NA	NA	NA	NA	NA	NT	NT	NT	0
14161	Glycitin	40246-10-4	Undefined Antiviral Association	Undefined Antiviral Association	Undefined	Undefined					O=C1C(C2=CC=C(O)C=C2)=COC3=CC(O[C@@H]4O[C@H](CO)[C@@H](O)[C@H](O)[C@H]4O)=C(OC)C=C31	0.157645	3919	C687514	NA	NA	NA	NA	NA	NA	NA	NA	NA	NA	NA	NA	NA	NA	NT	NT	NT	0
11847	Glycyrrhizin	1405-86-3	Antiviral	Antiviral	Undefined	Undefined					O=C1[C@@]2([H])[C@](CC[C@]3([H])[C@]2(C)CC[C@H](O[C@@]4([H])O[C@H](C(O)=O)[C@@H](O)[C@H](O)[C@H]4O[C@@]5([H])[C@H](O)[C@@H](O)[C@H](O)[C@@H](C(O)=O)O5)C3(C)C)(C)[C@]6(C)CC[C@@]7(C)CC[C@@](C(O)=O)(C)C[C@@]7([H])C6=C1.N	0.295319	3910	C818615	NA	NA	NA	NA	NA	NA	NA	NA	NA	NA	NA	NA	NA	NA	NT	NT	NT	0
11304	Iniparib	160003-66-7	PARP	Undefined Antiviral Association	PARP1	Inhibitor					NC(C1=CC([N+]([O-])=O)=C(I)C=C1)=O	0.282927	4148	C620254	NA	NA	NA	33.895	10.262	26.011	10.262	26.806	NA	NA	NA	NA	NA	10.207	33.3	NA	NA	7
23398	LDC-4297	1453834-21-3	Broad-Spectrum Viral Replication Inhibitor	Broad-Spectrum Antiviral	CDK7	Inhibitor					CC(C)C(C=N1)=C(N1C(NCC2=CC=CC=C2N3C=CC=N3)=N4)N=C4OC5CNCCC5	0.847436	4291	C877189	NA	27.534	NA	32.754	11.842	NA	14.492	NA	22.818	NA	NA	NA	NA	15.261	33.3	NA	NA	7
10011250	NH125 parent	NA	Undefined Antiviral Association	Undefined Antiviral Association	eEF2K	Inhibitor					c1cccc(c1)Cn1cc[n+](c1C)CCCCCCCCCCCCCCCC.[I-]	0.948707	4210	C374272	8.529	NA	NA	8.529	NA	NA	NA	NA	NA	NA	NA	NA	NA	7.186	33.3	NA	NA	4
21816	Grazoprevir	1350514-68-9	HCV NS3/4A	HCV	HCV NS3/4A protease	Inhibitor		HCV infections	Authorised	HCV infections	COC1=CC=C2C(N=C(O[C@]3([H])C[C@@H](C(N[C@]4(C[C@@H]4C=C)C(NS(C5CC5)(=O)=O)=O)=O)N6C3)C(CCCCC[C@@](C7)([H])[C@]7([H])OC(N[C@H](C6=O)C(C)(C)C)=O)=N2)=C1	0.532151	4044	C844949	NA	NA	NA	NA	NA	NA	NA	NA	NA	NA	NA	NA	NA	NA	NT	NT	NT	0
30469	GS-441524	1191237-69-0	Active Metabolite, Broad-Spectrum Antiviral	Undefined Antiviral Association	Polymerases	Inhibitor					NC1=NC=NN2C1=CC=C2[C@@]3(C#N)[C@H](O)[C@H](O)[C@@H](CO)O3	0.185381	4153	C617236	NA	NA	NA	NA	NA	NA	NA	NA	NA	NA	NA	NA	NA	NA	NT	NT	NT	0
21390	GSK2838232	1443460-91-0	HIV-1 Maturation	HIV	Undefined	Undefined					CN(C)CCN(CC1=CC=C(Cl)C=C1)C[C@H](O)[C@@]2(CC[C@]3(C)[C@]4([H])CC[C@@]5([H])[C@@]3(C)CC[C@]6([H])[C@]5(C)CC[C@H](OC(CC(C)(C)C(O)=O)=O)C6(C)C)C4=C(C(C)C)C(C2)=O	0.42204	4274	C727866	NA	NA	NA	NA	NA	NA	NA	NA	NA	NA	NA	NA	NA	NA	NT	NT	NT	0
22060	Pirlindole	60762-57-4	Coxsackievirus B3 Genome Replication, Enterovirus D68	Undefined Antiviral Association	MAO-A	Inhibitor					CC1=CC=C(N2C3=C4CCCC3NCC2)C4=C1	0.297813	4052	C51366	36.191	24.005	NA	11.995	NA	NA	NA	NA	NA	NA	NA	NA	NA	5.422	33.3	NA	NA	5
16284	SRPIN340	218156-96-8	HCV Replication	HCV	SRPK1	Inhibitor					O=C(C1=CC=NC=C1)NC2=C(N3CCCCC3)C=CC(C(F)(F)F)=C2	0.79945	4234	C35330	10.369	12.13	NA	10.338	0.712	1.259	0.712	1.578	NA	1.626	NA	NA	1.542	0.68	33.3	NA	NA	11
10006084	Hesperetin	520-33-2	Undefined Antiviral Association	Undefined Antiviral Association	Undefined	Undefined					COc1ccc(cc1O)C1CC(=O)c2c(cc(O)cc2O)O1	0.258417	4147	C34199	NA	NA	NA	NA	NA	NA	NA	NA	NA	NA	NA	NA	NA	NA	NT	NT	NT	0
18646	Hesperidin	520-26-3	Undefined Antiviral Association	Undefined Antiviral Association	Undefined	Undefined					O=C1C2=C(O)C=C(O[C@H]3[C@H](O)[C@@H](O)[C@H](O)[C@@H](CO[C@H]4[C@H](O)[C@H](O)[C@@H](O)[C@H](C)O4)O3)C=C2O[C@H](C5=CC=C(OC)C(O)=C5)C1	0.203743	4173	C363004	NA	NA	NA	NA	NA	NA	NA	NA	NA	NA	NA	NA	NA	NA	NT	NT	NT	0
70970	U0126	218601-62-8	Undefined Antiviral Association	Undefined Antiviral Association	MEK1	Inhibitor					N/C(SC1=CC=CC=C1N)=C(C#N)\C(C#N)=C(N)\SC2=C(N)C=CC=C2	0.557608	4116	C836408	NA	11.366	NA	11.493	3.897	NA	3.897	3.897	NA	NA	NA	NA	NA	4.018	33.3	NA	NA	7
22585	Usnic acid	125-46-2	Influenza	Influenza	Undefined	Undefined					CC1(C(C2C(C)=O)=O)C3=C(O)C(C)=C(O)C(C(C)=O)=C3OC1=CC2=O	0.406404	4252	C292597	NA	16.132	NA	1.769	1.004	3.499	1.004	3.499	NA	3.477	NA	NA	1.074	1.011	33.3	NA	NA	10
17911	Hydroxychloroquine	118-42-3	Antimalarial	Antimalarial	Undefined	Undefined	RX	Lupus Erythematosus;Malaria;Rheumatoid Arthritis			CC(CCCN(CC)CCO)NC1=CC=NC2=CC(Cl)=CC=C21.O=S(O)(O)=O	0.210688	4263	C115719	NA	NA	NA	NA	NA	NA	NA	NA	NA	NA	NA	NA	NA	NA	NT	NT	NT	0
23725	Hydroxyurea	127-07-1	HIV-1 Replication	HIV	Undefined	Undefined	RX	CML;Squamous cell carcinoma;Sickle cell anemia			NC(NO)=O	0.16133	4118	C17230	NA	NA	NA	NA	NA	NA	NA	NA	NA	NA	NA	NA	NA	NA	NT	NT	NT	0
23436	HZ-1157	1009734-33-1	HCV NS3/4A	HCV	HCV NS3/4A protease	Inhibitor					CC(C)(C)OC1=CC=CC2=C1C(N)=NC(N)=N2	0.463469	4298	C675195	NA	NA	NA	16.132	NA	NA	NA	NA	NA	NA	NA	NA	NA	NA	33.3	NA	NA	2
20222	Idoxuridine	54-42-2	HSV-1 DNA Replication	HSV	DNA	Intercalator	DISCN	HSV-1 infections			IC1=CN(C(NC1=O)=O)[C@H]2C[C@H](O)[C@@H](CO)O2	0.204627	4034	C947976	NA	NA	NA	NA	NA	NA	NA	NA	NA	NA	NA	NA	NA	NA	NT	NT	NT	0
28454	ZK 756326	NA	CCR8, HIV	Undefined Antiviral Association	CCR8	Antagonist					OCCOCCN(CC1)CCN1CC2=CC=CC(OC3=CC=CC=C3)=C2.Cl.Cl	0.38493	4099	C85106	NA	NA	NA	43.058	NA	NA	NA	NA	NA	NA	NA	NA	NA	36.459	33.3	NA	33.3	4
14956	Imiquimod	99011-02-6	TLR7	TLR7	TLR7	Agonist	RX	Actinic keratosis;Superficial basal cell carcinoma;Condyloma acuminata	Authorised	Condylomata acuminata;Actinic keratosis;Basal cell carcinoma	NC1=NC2=C(C3=C1N=CN3CC(C)C)C=CC=C2	0.269336	4039	C917234	NA	NA	NA	NA	NA	NA	NA	NA	NA	NA	NA	NA	NA	NA	NT	NT	NT	0
26907	(±)-BAY 41-4109	298708-79-9	HBV Replication	HBV	Undefined	Undefined					FC1=CC(F)=C(C2=NC(C)=C(C(OC)=O)C(C3=CC=C(F)C=C3Cl)N2)N=C1	0.59229	4097	C600159	NA	22.542	NA	12.581	9.111	9.649	8.47	NA	NA	NA	NA	NA	NA	8.248	11.1	NA	NA	7
15150	Indinavir	150378-17-9	HIV-1 Protease	HIV	HIV-1 protease	Inhibitor	DISCN	HIV infections	Authorised	HIV infections	O=C([C@H](CC1=CC=CC=C1)C[C@H](O)CN2CCN(CC3=CN=CC=C3)C[C@H]2C(NC(C)(C)C)=O)N[C@@H]4[C@H](O)CC5=C4C=CC=C5.O=S(O)(O)=O	0.233239	4204	C963140	NA	NA	NA	NA	NA	NA	NA	NA	NA	NA	NA	NA	NA	NA	NT	NT	NT	0
11815	Artemether	71963-77-4	Antimalarial	Antimalarial	Undefined	Undefined	RX	Malaria			CO[C@H]1O[C@@]2([H])[C@]3(OO4)[C@](CC[C@@H](C)[C@]3([H])CC[C@]4(C)O2)([H])[C@H]1C	0.288905	4272	C463100	NA	71.285	NA	NA	3.486	2.41	3.486	3.293	38.295	22.629	NA	NA	9.167	3.552	11.1	NA	0.41	11
10010089	Inotilone	906366-79-8	Antiviral	Antiviral	COX-2	Inhibitor					OC1=CC=C(/C=C2OC(C)=CC\2=O)C=C1O	0.760237	4285	C584040	NA	NA	NA	NA	NA	NA	NA	NA	NA	NA	NA	NA	NA	NA	NT	NT	NT	0
23177	Isoborneol	124-76-5	HSV-1 Protein Synthesis	HSV	Undefined	Undefined					C[C@]1(C2(C)C)CC[C@@H]2C[C@H]1O	0.172584	4061	C147691	NA	NA	NA	NA	NA	NA	NA	NA	NA	NA	NA	NA	NA	NA	NT	NT	NT	0
22715	Isoferulic acid	537-73-5	Undefined Antiviral Association	Undefined Antiviral Association	?1-AR	Agonist					O=C(O)/C=C/C1=CC(O)=C(OC)C=C1	0.171186	4260	C795312	NA	NA	NA	NA	NA	NA	NA	NA	NA	NA	NA	NA	NA	NA	NT	NT	NT	0
16492	Inosine	58-63-9	Undefined Antiviral Association	Undefined Antiviral Association	Undefined	Undefined					OC[C@@H]1[C@@H](O)[C@@H](O)[C@H](N2C=NC3=C2NC=NC3=O)O1.OC(C4=CC=C(NC(C)=O)C=C4)=O.CC(O)CN(C)C.OC(C5=CC=C(NC(C)=O)C=C5)=O.CC(O)CN(C)C.OC(C6=CC=C(NC(C)=O)C=C6)=O.CC(O)CN(C)C	0.242324	3961	C955502	NA	NA	NA	NA	NA	NA	NA	NA	NA	NA	NA	NA	NA	NA	NT	NT	NT	0
24926	Isoquercetin	482-35-9	Influenza	Influenza	Undefined	Undefined					OC1=CC(O)=C(C(C(O[C@H]2[C@H](O)[C@@H](O)[C@H](O)[C@@H](CO)O2)=C(C3=CC=C(O)C(O)=C3)O4)=O)C4=C1	0.310339	4127	C558180	NA	NA	NA	NA	NA	NA	NA	NA	NA	NA	NA	NA	NA	NA	NT	NT	NT	0
23233	Isoxanthohumol	521-48-2	Antiviral	Antiviral	Undefined	Undefined					OC1=CC(OC)=C(C(CC(C2=CC=C(O)C=C2)O3)=O)C3=C1C/C=C(C)/C	0.182795	4070	C586050	NA	NA	NA	NA	NA	NA	NA	NA	NA	NA	NA	NA	NA	NA	NA	NA	NA	0
21339	Bevirimat	174022-42-5	HIV-1 Maturation	HIV	CA-SPI	Inhibitor					[H][C@]1([C@H](C(C)=C)CC2)[C@@]2(C(O)=O)CC[C@]3(C)[C@]1([H])CC[C@@]4([H])[C@@]3(C)CC[C@]5([H])[C@]4(C)CC[C@H](OC(CC(C)(C)C(O)=O)=O)C5(C)C	0.320804	4259	C571091	23.114	9.317	NA	3.816	0.944	0.783	1.079	0.787	NA	1.168	NA	NA	0.781	1.294	11.1	NA	NA	11
11861	Brefeldin A	20350-15-6	Undefined Antiviral Association	Undefined Antiviral Association	Sec7 domain-containing GEFs	Inhibitor					O=C1/C=C/[C@@H](O)[C@@](C[C@@H](O)C2)([H])[C@]2([H])/C=C/CCC[C@H](C)O1	0.225549	4037	C807211	9.648	8.517	NA	3.954	1.16	1.513	1.16	1.447	NA	1.88	NA	NA	1.588	1.094	11.1	NA	NA	11
24445	Brequinar	96187-53-0	Undefined Antiviral Association	Undefined Antiviral Association	DHODH	Inhibitor					FC1=CC=C2C(C(C(O)=O)=C(C)C(C3=CC=C(C4=C(F)C=CC=C4)C=C3)=N2)=C1	0.331621	4111	C398085	NA	3.17	NA	1.414	0.495	1.247	0.458	0.682	NA	1.146	NA	NA	0.611	0.331	11.1	NA	NA	10
19240	1-[bis(4-chlorophenyl)methyl]-4-methyl-piperazine	101784-44-5	HCV	HCV	Undefined	Inhibitor					CN1CCN(C(C2=CC=C(Cl)C=C2)C3=CC=C(Cl)C=C3)CC1	0.933669	3916	C891045	27.567	17.529	NA	16.148	NA	NA	NA	NA	NA	NA	NA	NA	NA	12.603	11.1	NA	NA	5
19239	Chlorcyclizine	82-93-9	HCV	HCV	H1 receptor	Antagonist					CN1CCN(C(C2=CC=C(Cl)C=C2)C3=CC=CC=C3)CC1.Cl	0.477749	3908	C129467	28.112	10.191	NA	15.867	NA	NA	NA	NA	9.279	NA	NA	NA	NA	8.843	11.1	11.1	NA	7
14627	DBZ	209984-56-5	?-Secretase	Undefined Antiviral Association	?-Secretase	Inhibitor					O=C(CC1=CC(F)=CC(F)=C1)N[C@@H](C)C(N[C@H]2C(C=CC=C3)=C3C(C=CC=C4)=C4N(C)C2=O)=O	0.293467	4233	C837344	NA	0.601	NA	NA	0.376	0.385	0.388	0.112	0.755	0.291	NA	NA	0.44	0.365	11.1	NA	0.41	11
18514	Lamivudine	134678-17-4	HIV-1, HIV-2, HBV Reverse Transcriptase	HIV	HIV-1 RT	Inhibitor	RX	HIV infections	Authorised	HIV infections	OC[C@@H]1O[C@H](N2C(N=C(N)C=C2)=O)CS1	0.199534	4018	C235495	NA	NA	NA	NA	NA	NA	NA	NA	NA	NA	NA	NA	NA	NA	NT	NT	NT	0
17780	L-Cycloserine	339-72-0	Undefined Antiviral Association	Undefined Antiviral Association	SPT	Inhibitor					O=C1[C@@H](N)CON1	0.190431	3962	C103484	NA	NA	NA	NA	NA	NA	NA	NA	NA	NA	NA	NA	NA	NA	NT	NT	NT	0
15007	Doxorubicin	23214-92-8	HIV	HIV	Topoisomerase II	Inhibitor	RX	Cancer	Authorised	Breast neoplasms	OC1=C(C[C@](C(CO)=O)(O)C[C@@H]2O[C@@](O[C@@H](C)[C@H]3O)([H])C[C@@H]3N)C2=C(O)C(C4=O)=C1C(C5=CC=CC(OC)=C45)=O.Cl	0.852288	3984	C74164	NA	NA	NA	7.712	3.207	3.599	3.354	NA	NA	NA	NA	NA	6.443	3.182	11.1	NA	NA	7
18519	Ledipasvir	1256388-51-8	NS5A, HCV	HCV	HCV NS5A	Inhibitor	RX	HCV infections			FC1(F)C2=C(C=CC(C3=CC(NC([C@H]4N(C([C@H](C(C)C)NC(OC)=O)=O)[C@@H]5CC[C@H]4C5)=N6)=C6C=C3)=C2)C7=CC=C(C8=CN=C([C@@H]9CC%10(CC%10)CN9C([C@H](C(C)C)NC(OC)=O)=O)N8)C=C71	0.231218	4278	C184303	NA	NA	NA	NA	NA	NA	NA	NA	NA	NA	NA	NA	NA	NA	NT	NT	NT	0
17556	Letermovir	917389-32-3	CMV Replication	CMV	CMV DNA terminase complex	Inhibitor	RX	CMV infections	Authorised	CMV infections	OC(C[C@H]1C2=CC=CC(F)=C2N=C(N3CCN(C4=CC(OC)=CC=C4)CC3)N1C5=C(OC)C=CC(C(F)(F)F)=C5)=O	0.303272	3938	C932853	NA	NA	NA	NA	NA	NA	NA	NA	NA	NA	NA	NA	NA	NA	NT	NT	NT	0
14026	Leupeptin	24365-47-7	Protease Inhibitor	Protease Inhibitor	Cathepsin B	Inhibitor					O=S(O)(O)=O.O=C(N[C@H](C(N[C@H](C([H])=O)CCCNC(N)=N)=O)CC(C)C)[C@@H](NC(C)=O)CC(C)C.O=C(N[C@H](C(N[C@H](C([H])=O)CCCNC(N)=N)=O)CC(C)C)[C@@H](NC(C)=O)CC(C)C	0.184222	4295	C899028	NA	NA	NA	NA	NA	NA	NA	NA	NA	NA	NA	NA	NA	NA	NT	NT	NT	0
19130	ESI-09	263707-16-0	Undefined Antiviral Association	Undefined Antiviral Association	Epac1	Inhibitor					ClC1=CC=CC(N/N=C(C#N)/C(C2=NOC(C(C)(C)C)=C2)=O)=C1	0.698035	3971	C874369	26.75	3.81	NA	0.13	NA	NA	NA	NA	NA	NA	NA	NA	NA	0.422	11.1	NA	NA	5
16932	Limonin	1180-71-8	HIV	HIV	Undefined	Undefined					CC1(C)[C@]2([H])CC([C@@]3(C)[C@@]4(O5)[C@H]5C(O[C@@H](C6=COC=C6)[C@]4(C)CC[C@]3([H])[C@@]27[C@@](CC(OC7)=O)([H])O1)=O)=O	0.145455	3986	C710048	NA	NA	NA	NA	NA	NA	NA	NA	NA	NA	NA	NA	NA	NA	NT	NT	NT	0
26630	Lomibuvir	1026785-59-0	HCV RNA-dependent RNA Polymerase, HCV Replication	HCV	HCV RdRp	Inhibitor					O[C@@H]1CC[C@H](N(C([C@@H]2CC[C@@H](C)CC2)=O)C3=C(C(O)=O)SC(C#CC(C)(C)C)=C3)CC1	0.413701	4238	C827251	NA	NA	NA	NA	NA	NA	NA	NA	NA	NA	NA	NA	NA	NA	NT	NT	NT	0
13854	Lopinavir	192725-17-0	HIV-1 Protease	HIV	HIV-1 protease	Inhibitor	RX	HBV infections;HIV infections	Authorised	HIV infections	O=C(N[C@H](C[C@H](O)[C@@H](NC(COC(C(C)=CC=C1)=C1C)=O)CC2=CC=CC=C2)CC3=CC=CC=C3)[C@@H](N(CCCN4)C4=O)C(C)C	0.75191	4022	C795968	NA	NA	NA	NA	NA	NA	NA	NA	NA	NA	NA	NA	NA	NA	NT	NT	NT	0
11843	Glabridin	59870-68-7	Antiviral	Antiviral	Undefined	Undefined					OC(C=C1)=CC(O)=C1[C@H]2CC3=CC=C4OC(C)(C)C=CC4=C3OC2	0.580133	3902	C421425	11.845	NA	NA	9.733	4.306	4.315	3.773	NA	NA	NA	NA	NA	3.917	3.566	11.1	NA	NA	8
18855	Losartan carboxaldehyde	114798-36-6	AT1 Receptor	AT1 Receptor	PPAR?	Partial agonist					[H]N1N=NN=C1C2=CC=CC=C2C3=CC=C(CN4C(C([H])=O)=C(Cl)N=C4CCCC)C=C3	0.29271	4294	C769657	NA	NA	NA	NA	NA	NA	NA	NA	NA	NA	NA	NA	NA	NA	NT	NT	NT	0
15957	Losartan carboxylic acid	124750-92-1	AT1 Receptor	AT1 Receptor	AT1 Receptor	Antagonist					[H]N1N=NN=C1C2=CC=CC=C2C3=CC=C(CN4C(C(O)=O)=C(Cl)N=C4CCCC)C=C3	0.221261	4239	C627222	NA	NA	NA	NA	NA	NA	NA	NA	NA	NA	NA	NA	NA	NA	NT	NT	NT	0
10006594	Losartan	114798-26-4	AT1 Receptor	AT1 Receptor	AT1 Receptor	Antagonist	RX	Diabetic nephropathy;Hypertension			OCC1=C(Cl)N=C(CCCC)N1CC2=CC=C(C=C2)C3=CC=CC=C3C4=NN=N[N-]4.[K+]	0.209107	4264	C395581	NA	NA	NA	NA	NA	NA	NA	NA	NA	NA	NA	NA	NA	NA	NT	NT	NT	0
20678	Lumefantrine	82186-77-4	Antimalarial	Antimalarial	Ikr	Inhibitor	RX	Malaria	Authorised	Malaria	OC(CN(CCCC)CCCC)C1=C(C(C=CC(Cl)=C2)=C2/C3=C/C4=CC=C(Cl)C=C4)C3=CC(Cl)=C1	0.217808	4225	C330341	NA	NA	NA	NA	NA	NA	NA	NA	NA	NA	NA	NA	NA	NA	NT	NT	NT	0
10004161	Luteolin	491-70-3	Undefined Antiviral Association	Undefined Antiviral Association	15-LO	Inhibitor					Oc1cc(O)c2c(=O)cc(oc2c1)c1ccc(O)c(O)c1	0.54029	4201	C425946	NA	NA	NA	NA	NA	NA	NA	NA	NA	NA	NA	NA	NA	NA	NT	NT	NT	0
25141	Luteoloside	5373-11-05	Enterovirus 71	Enterovirus	EV71	Inhibitor					OC1=C(C(C=C(C2=CC(O)=C(O)C=C2)O3)=O)C3=CC(O[C@H]4[C@H](O)[C@@H](O)[C@H](O)[C@@H](CO)O4)=C1	0.344951	4120	C856717	NA	NA	NA	NA	NA	NA	NA	NA	NA	NA	NA	NA	NA	NA	NT	NT	NT	0
23801	Valacyclovir	124832-26-4	Prodrug, Broad-Spectrum Antiviral	HSV	Viral DNA polymerase	Prodrug;Inhibitor		HSV-1 infections			NC(NC1=C2N=CN1COCCOC([C@@H](N)C(C)C)=O)=NC2=O.Cl	0.145118	4063	C534140	NA	NA	NA	NA	NA	NA	NA	NA	NA	NA	NA	NA	NA	NA	NT	NT	NT	0
22360	Mangiferin	4773-96-0	HIV-1	HIV	Undefined	Undefined					OC1=C(O)C=C(OC(C=C(O)C([C@H]2[C@H](O)[C@@H](O)[C@H](O)[C@@H](CO)O2)=C3O)=C3C4=O)C4=C1	0.259503	4085	C86146	NA	NA	NA	NA	NA	NA	NA	NA	NA	NA	NA	NA	NA	NA	NT	NT	NT	0
14641	Maraviroc	376348-65-1	CCR5	HIV	CCR5	Antagonist	RX	HIV infections	Authorised	HIV infections	FC1(F)CCC(C(N[C@H](C2=CC=CC=C2)CCN3[C@H]4C[C@@H](N5C(C(C)C)=NN=C5C)C[C@@H]3CC4)=O)CC1	0.15454	4015	C744349	NA	NA	NA	NA	NA	NA	NA	NA	NA	NA	NA	NA	NA	NA	NT	NT	NT	0
16253	GNF-2	778270-11-4	Undefined Antiviral Association	Undefined Antiviral Association	Bcr-Abl kinase	Inhibitor					NC(C1=CC(C2=NC=NC(NC3=CC=C(OC(F)(F)F)C=C3)=C2)=CC=C1)=O	0.869481	4219	C749975	30.274	6.132	NA	4.776	3.874	3.741	3.92	3.741	NA	9.152	NA	NA	3.817	3.698	11.1	NA	NA	11
22901	Matrine	519-02-8	HBV	HBV	Undefined	Undefined					O=C1CCC[C@@]2([H])N1C[C@@]3([H])[C@@]4([H])[C@]2([H])CCCN4CCC3	0.139615	4109	C574950	NA	NA	NA	NA	NA	NA	NA	NA	NA	NA	NA	NA	NA	NA	NA	100	NA	1
9002528	KRIBB11	342639-96-7	Dengue Virus	Dengue Virus	HSF1	Inhibitor					CNC1=NC(NC2=CC=C(NN=C3)C3=C2)=C([N+]([O-])=O)C=C1	0.372066	4185	C929961	NA	5.59	NA	0.805	5.8	2.439	5.699	2.439	NA	2.285	NA	NA	2.468	3.273	11.1	NA	1.23	11
16336	KU-55933	587871-26-9	HIV-1 Replication	HIV	ATM	Inhibitor					O=C1C=C(C2=C(SC(C=CC=C3)=C3S4)C4=CC=C2)OC(N5CCOCC5)=C1	0.663125	3937	C318784	10.236	6.215	NA	9.464	6.073	6.073	6.073	6.073	NA	NA	NA	NA	6.073	5.742	11.1	NA	NA	10
29351	Merimepodib	198821-22-6	Broad-Spectrum Antiviral	Broad-Spectrum Antiviral	IMPDH type I	Inhibitor					COC1=C(C2=CN=CO2)C=CC(NC(NC3=CC(CNC(O[C@H]4CCOC4)=O)=CC=C3)=O)=C1	0.67037	4068	C978795	NA	NA	NA	NA	NA	NA	NA	NA	NA	NA	NA	NA	NA	NA	NT	NT	NT	0
19951	Methyl gallate	99-24-1	Undefined Antiviral Association	Undefined Antiviral Association	Undefined	Undefined					OC1=C(O)C(O)=CC(C(OC)=O)=C1	0.350621	4189	C363174	NA	NA	NA	NA	NA	NA	NA	NA	NA	NA	NA	NA	NA	NA	NT	NT	NT	0
9002360	MIV-150	231957-54-3	Reverse Transcriptase	Reverse Transcriptase	HIV-1 RT	Inhibitor					FC1=C([C@H]2[C@@H](NC(NC3=NC=C(C#N)C=C3)=O)C2)C(O)=C(C(CC)=O)C=C1	0.306194	4177	C960726	NA	NA	NA	NA	NA	NA	NA	NA	NA	NA	NA	NA	NA	NA	NA	NA	NA	0
23128	Mizoribine	50924-49-7	HCV RNA Replication	HCV	Undefined	Undefined					OC[C@@H]1[C@@H](O)[C@@H](O)[C@H](N2C=NC(C(N)=O)=C2O)O1	0.201906	4151	C981641	NA	NA	NA	NA	NA	NA	NA	NA	NA	NA	NA	NA	NA	NA	NT	NT	NT	0
29421	MK-8245	1030612-90-8	HCV Replication	HCV	SCD	Inhibitor					BrC1=CC=C(F)C=C1OC2CCN(C3=NOC(C4=NN(CC(O)=O)N=N4)=C3)CC2	0.226341	4076	C733854	NA	NA	NA	NA	NA	NA	NA	NA	NA	NA	NA	NA	NA	NA	NT	NT	NT	0
15625	Loratadine	79794-75-5	Undefined Antiviral Association	Undefined Antiviral Association	H1 receptor	Inverse agonist	OTC	Allergy			ClC(C=C1)=CC(CCC2=C/3N=CC=C2)=C1C3=C4CCN(C(OCC)=O)CC/4	0.420534	3976	C356915	45.685	16.132	NA	9.463	1.447	3.154	1.302	3.107	NA	NA	NA	NA	1.342	1.234	11.1	NA	NA	10
21749	Megestryl acetate	595-33-5	HIV	HIV	PRs	Ligand	RX	AIDS			CC1=C[C@]([C@@](CC[C@]2(OC(C)=O)C(C)=O)([H])[C@]2(C)CC3)([H])[C@@]3([H])[C@]4(C)C1=CC(CC4)=O	0.448721	4028	C749435	NA	12.452	NA	9.534	3.581	3.724	3.581	6.54	NA	NA	NA	NA	6.915	4.083	11.1	NA	NA	9
18010	ML-323	1572414-83-5	Protease Inhibitor, USP1-UAF1 allosteric inhibitor	Protease Inhibitor	USP1-UAF1 deubiquitinase complex	Inhibitor					CC(C)C1=CC=CC=C1C2=NC=C(C)C(NCC3=CC=C(N4N=NC=C4)C=C3)=N2	0.57685	4310	C509676	11.617	NA	NA	10.548	5.018	5.018	5.018	NA	NA	NA	NA	NA	NA	9.113	11.1	NA	NA	7
19451	Phloroacetophenone	480-66-0	Antiviral Precursor	Antiviral	Undefined	Undefined					OC1=C(C(C)=O)C(O)=CC(O)=C1.O	0.231389	3932	C862045	NA	NA	NA	NA	NA	NA	NA	NA	NA	NA	NA	NA	NA	NA	NA	NA	NA	0
21647	Moroxydine	3731-59-7	Broad-Spectrum Antiviral	Broad-Spectrum Antiviral	Undefined	Undefined					N=C(NC(N)=N)N1CCOCC1.Cl	0.190313	4012	C834336	NA	NA	NA	NA	NA	NA	NA	NA	NA	NA	NA	NA	NA	NA	NT	NT	NT	0
17472	ML-324	1222800-79-4	JMJD2E	Undefined Antiviral Association	JMJD2E	Inhibitor					CN(C)CCCNC(C1=CC=C(C2=CC(C=CC=N3)=C3C(O)=C2)C=C1)=O	0.536675	3922	C449928	NA	16.635	NA	15.867	NA	NA	NA	NA	NA	NA	NA	NA	NA	15.939	11.1	NA	NA	4
21716	Mycophenolic acid	24280-93-1	Antiviral	Antiviral	IMPDH	Inhibitor	RX	Organ transplant			O=C1OCC2=C1C(O)=C(C/C=C(C)/CCC(O)=O)C(OC)=C2C	0.204499	4020	C600765	NA	1.245	NA	1.934	2.845	2.699	3.035	3.464	3.285	5.903	NA	NA	3.356	1.234	11.1	NA	NA	11
9001348	Bufogenin	465-39-4	Undefined Antiviral Association	Undefined Antiviral Association	Na+/K+-ATPase	Inhibitor					O=C(C=C1)OC=C1[C@H]2C[C@@H]3[C@]4(O3)[C@]5([H])CC[C@]6([H])C[C@@H](O)CC[C@]6(C)[C@@]5([H])CC[C@@]42C	0.503609	4170	C111502	NA	35.804	NA	1.412	1.097	2.959	1.097	1.664	NA	NA	NA	NA	NA	2.233	11.1	1.23	NA	9
28833	N6-Methyladenosine	1867-73-8	Undefined Antiviral Association	Undefined Antiviral Association	Undefined	Undefined					[H][C@]1(O[C@H](CO)[C@@H](O)[C@H]1O)N2C=NC3=C(NC)N=CN=C32	0.30685	4123	C546138	NA	NA	NA	NA	NA	NA	NA	NA	NA	NA	NA	NA	NA	NA	NT	NT	NT	0
20261	N-acetyl-L-Cysteine	616-91-1	Undefined Antiviral Association	Undefined Antiviral Association	Undefined	Undefined	RX;OTC	Acetaminophen Overdose;Dietary Supplement			SC[C@H](NC(C)=O)C(O)=O	0.14344	4042	C125296	NA	NA	NA	NA	NA	NA	NA	NA	NA	NA	NA	NA	NA	NA	NT	NT	NT	0
16091	Aceneuramic acid	131-48-6	Undefined Antiviral Association	Undefined Antiviral Association	Undefined	Undefined					OC[C@@H](O)[C@@H](O)[C@H](O)[C@H](NC(C)=O)[C@@H](O)CC(C(O)=O)=O	0.17247	3921	C221480	NA	NA	NA	NA	NA	NA	NA	NA	NA	NA	NA	NA	NA	NA	NT	NT	NT	0
14837	Nafamostat	81525-10-2	Serine Protease Inhibitor	Undefined Antiviral Association	Trypsin	Inhibitor					NC(C1=CC=C2C(C=CC(OC(C3=CC=C(NC(N)=N)C=C3)=O)=C2)=C1)=N.CS(=O)(O)=O.CS(=O)(O)=O	0.421792	4241	C993151	NA	NA	NA	NA	NA	NA	NA	NA	NA	NA	NA	NA	NA	NA	NA	NA	NA	0
27759	Narcissoside	604-80-8	Epstein-Barr Virus Early Antigen	Epstein-Barr	Undefined	Undefined					OC1=CC(O)=C(C(C(O[C@H]2[C@H](O)[C@@H](O)[C@H](O)[C@@H](CO[C@H]3[C@H](O)[C@H](O)[C@@H](O)[C@H](C)O3)O2)=C(C4=CC=C(O)C(OC)=C4)O5)=O)C5=C1	0.247763	4098	C719587	NA	NA	NA	NA	NA	NA	NA	NA	NA	NA	NA	NA	NA	NA	NA	NA	NA	0
23331	RN-18	431980-38-0	HIV-1 Vif	HIV	HIV-1 Vif	Inhibitor					O=C(NC1=C(OC)C=CC=C1)C2=CC=CC=C2SC3=CC=C([N+]([O-])=O)C=C3	0.49085	4086	C939302	NA	NA	NA	11.765	10.133	10.226	10.133	12.335	12.226	16.65	NA	NA	10.356	10.035	11.1	NA	NA	10
21065	Miglustat	72599-27-0	HIV-1, HIV-2	HIV	?-glucosidase II	Inhibitor	RX	Gaucher disease;Juvenile Sandhoff disease	Authorised	Gaucher disease;Niemann-Pick diseases	OC[C@H]1N(CCCC)C[C@H](O)[C@@H](O)[C@@H]1O.Cl	0.184336	4019	C116085	NA	NA	NA	NA	NA	NA	NA	NA	NA	NA	NA	NA	NA	NA	NT	NT	NT	0
20449	RO8191	691868-88-9	HCV Replication	HCV	IFNAR2	Agonist					FC(C1=CC(C(F)(F)F)=C2C(N3C(C=C2)=NC(C4=NN=CO4)=C3)=N1)(F)F	0.274403	4235	C847287	NA	NA	NA	NA	NA	NA	NA	NA	NA	NA	NA	NA	NA	26.853	11.1	33.3	11.1	4
15144	Nelfinavir	159989-64-7	HIV-1 Protease	HIV	HIV-1 protease	Inhibitor	RX	HIV infections	Withdrawn	HIV infections	[H][C@]12[C@](CN(C[C@H]([C@H](CSC3=CC=CC=C3)NC(C4=C(C)C(O)=CC=C4)=O)O)[C@H](C(NC(C)(C)C)=O)C2)([H])CCCC1.CS(=O)(O)=O	0.453288	4024	C29340	NA	NA	NA	NA	NA	NA	NA	NA	NA	NA	NA	NA	NA	NA	NT	NT	NT	0
11742	Neoandrographolide	27215-14-1	Antiviral	Antiviral	Undefined	Undefined					C[C@]12[C@@](CCC([C@H]2CCC3=CCOC3=O)=C)([H])[C@@](CO[C@@H]4O[C@H](CO)[C@@H](O)[C@H](O)[C@H]4O)(C)CCC1	0.209724	4029	C148030	NA	NA	NA	NA	NA	NA	NA	NA	NA	NA	NA	NA	NA	NA	NT	NT	NT	0
27475	Schisandrin C	61301-33-5	Undefined Antiviral Association	Undefined Antiviral Association	Undefined	Undefined					COC1=C(OCO2)C2=CC3=C1C4=C(C=C(OCO5)C5=C4OC)CC(C)C(C)C3	0.610251	4066	C151724	NA	NA	NA	NA	1.587	3.837	1.587	3.837	10.612	6.267	NA	NA	9.369	2.06	11.1	1.23	NA	10
15117	Nevirapine	129618-40-2	Reverse Transcriptase	HIV	RT	Inhibitor	RX	HIV infections	Authorised	HIV infections	O=C1C2=C(N=CC=C2)N(C3CC3)C4=C(C(C)=CC=N4)N1	0.184707	4000	C450787	NA	NA	NA	NA	NA	NA	NA	NA	NA	NA	NA	NA	NA	NA	NT	NT	NT	0
15068	Trifluoperazine	117-89-5	Influenza	Influenza	?-ARs	Antagonist	RX	Schizophrenia			CN(CC1)CCN1CCCN2C3=C(C=CC(C(F)(F)F)=C3)SC4=CC=CC=C42.Cl.Cl	0.898102	3992	C837225	10.609	9.131	NA	4.126	NA	NA	NA	NA	NA	NA	NA	NA	NA	3.554	11.1	NA	NA	5
70740	U-73122	112648-68-7	HIV-1 Integrase	HIV	HIV-1 integrase	Inhibitor					[H][C@@]12CCC3=CC(OC)=CC=C3[C@@]1([H])CC[C@@]4(C)[C@@]2([H])CC[C@@H]4N(CCCCCCN5C(C=CC5=O)=O)[H]	0.348016	4192	C644215	0.149	0.61	NA	0.101	0.134	0.204	0.134	0.161	NA	0.314	NA	NA	0.171	0.134	11.1	NA	NA	11
29698	N-Nonyldeoxynojirimycin	81117-35-3	Japanese Encephalitis Virus and Dengue Virus Type 2 Replication	Undefined Antiviral Association	?-Glucosidase	Inhibitor					OC[C@H]1N(CCCCCCCCC)C[C@H](O)[C@@H](O)[C@@H]1O	0.253936	4199	C552244	NA	NA	NA	NA	NA	NA	NA	NA	NA	NA	NA	NA	NA	NA	NT	NT	NT	0
20836	Nomilin	1063-77-0	HIV-1 Replication	HIV	Undefined	Undefined					CC([C@@](C1)([H])[C@@]([C@@H](OC(C)=O)C2)(C)[C@@]([C@@]3(C)C1=O)([H])CC[C@]4(C)[C@]3(O5)[C@H]5C(O[C@H]4C6=COC=C6)=O)(C)OC2=O	0.277969	3995	C919138	NA	NA	NA	NA	NA	NA	NA	NA	NA	NA	NA	NA	NA	NA	NT	NT	NT	0
15400	Zerumbone	471-05-6	Epstein-Barr	Epstein-Barr	Undefined	Undefined					CC1(C)C/C=C(C)/CC/C=C(C)\C(/C=C/1)=O	0.238428	4048	C988255	45.745	16.09	NA	9.911	2.667	4.161	2.667	4.161	NA	NA	NA	NA	NA	2.662	11.1	NA	NA	9
11187	(+)-JQ1	1268524-70-4	IFN-? Suppressor	Undefined Antiviral Association	BRD4 BD1	Ligand					ClC1=CC=C(C=C1)C2=N[C@@H](CC(OC(C)(C)C)=O)C3=NN=C(C)N3C4=C2C(C)=C(C)S4	0.869706	3981	C147452	45.669	2.981	NA	1.154	NA	NA	NA	NA	NA	NA	NA	NA	NA	1.134	3.7	NA	NA	5
25143	Orientin	28608-75-5	Parainfluenza Type 3	Undefined Antiviral Association	Undefined	Undefined					OC1=CC(O)=C(C(C=C(C2=CC=C(O)C(O)=C2)O3)=O)C3=C1[C@H]4[C@H](O)[C@@H](O)[C@H](O)[C@@H](CO)O4	0.336775	4276	C868800	NA	NA	NA	NA	NA	NA	NA	NA	NA	NA	NA	NA	NA	NA	NT	NT	NT	0
16345	2,4-Diacetylphloroglucinol	2161-86-6	Antiviral	Antiviral	Undefined	Undefined					OC1=C(C(C)=O)C(O)=C(C(C)=O)C(O)=C1	0.669403	3945	C740675	NA	NA	NA	3.323	NA	NA	NA	NA	NA	NA	NA	NA	NA	1.453	3.7	NA	NA	3
15779	Oseltamivir acid	187227-45-8	Neuraminidase	Influenza	Influenza neuraminidase A	Inhibitor					OC(C1=C[C@@H](OC(CC)CC)[C@H](NC(C)=O)[C@@H](N)C1)=O	0.174444	3905	C653652	NA	NA	NA	NA	NA	NA	NA	NA	NA	NA	NA	NA	NA	NA	0.046	NA	NA	1
16070	Oseltamivir	196618-13-0	Influenza	Influenza	Influenza neuraminidase	Prodrug;Inhibitor	RX	Influenza infections	Authorised	Influenza infections	N[C@@H]1[C@@H](NC(C)=O)[C@H](OC(CC)CC)C=C(C(OCC)=O)C1.O=P(O)(O)O	0.252298	4009	C408581	NA	NA	NA	NA	NA	NA	NA	NA	NA	NA	NA	NA	NA	NA	NT	NT	NT	0
11677	Aloe-emodin	481-72-1	Undefined Antiviral Association	Undefined Antiviral Association	Undefined	Undefined					O=C1C2=CC(CO)=CC(O)=C2C(C3=C1C=CC=C3O)=O	0.1984	3925	C87724	NA	NA	NA	17.145	4.938	10.103	9.1	6.064	NA	NA	NA	NA	8.255	9.084	3.7	NA	NA	8
16933	Umifenovir	131707-25-0	Broad-Spectrum Antiviral, Fusion Inhibitor	Broad-Spectrum Antiviral	Undefined	Undefined					CN1C(CSC2=CC=CC=C2)=C(C(OCC)=O)C3=C(CN(C)C)C(O)=C(Br)C=C31.Cl	0.790987	3977	C723866	9.707	9.424	NA	6.28	3.684	5.799	1.944	6.162	5.797	NA	NA	NA	6.069	3.373	3.7	NA	NA	11
14915	Oxymatrine	16837-52-8	HBV	HBV	Undefined	Undefined					O=C1N2[C@@](CCC1)([H])[C@]3([H])[C@@]4([H])[N+](CCC[C@@]4([H])C2)([O-])CCC3	0.18662	3920	C791708	NA	NA	NA	NA	NA	NA	NA	NA	NA	NA	NA	NA	NA	NA	NT	NT	NT	0
12028	Oxyresveratrol	29700-22-9	Undefined Antiviral Association	Undefined Antiviral Association	Free radicals	Antioxidant					OC1=CC(O)=CC(/C=C/C2=C(O)C=C(O)C=C2)=C1	0.672841	3942	C464986	NA	NA	NA	NA	NA	NA	NA	NA	NA	NA	NA	NA	NA	NA	NT	NT	NT	0
16731	AZ-960	905586-69-8	JAK	Undefined Antiviral Association	JAK2	Inhibitor					FC1=CC=C([C@H](C)NC2=C(C#N)C=C(F)C(NC3=NNC(C)=C3)=N2)C=C1	0.78001	4033	C567973	15.917	2.004	NA	1.946	NA	NA	NA	NA	NA	NA	NA	NA	NA	1.273	3.7	NA	NA	5
90350	Palmitoyl ethanolamide	544-31-0	Undefined Antiviral Association	Undefined Antiviral Association	Undefined	Undefined					CCCCCCCCCCCCCCCC(=O)NCCO	0.28336	4146	C684719	NA	NA	NA	NA	NA	NA	NA	NA	NA	NA	NA	NA	NA	NA	NT	NT	NT	0
28301	Paritaprevir	1216941-48-8	HCV NS3/4A, HCV Replication	HCV	HCV NS3/4A protease	Inhibitor	RX	HCV infections		HCV infections	O=C1N[C@@]2(C(NS(C3CC3)(=O)=O)=O)[C@@H](C2)/C=C\CCCCC[C@H](NC(C4=CN=C(C)C=N4)=O)C(N5C[C@H](OC6=C(C=CC=C7)C7=C(C=CC=C8)C8=N6)C[C@]51[H])=O	0.626286	4322	C141915	NA	NA	NA	NA	NA	NA	NA	NA	NA	NA	NA	NA	NA	NA	NT	NT	NT	0
18450	Patchouli alcohol	5986-55-0	Antiviral	Antiviral	Undefined	Undefined					[H][C@]1(C2)[C@@H](C)CC[C@@]3(O)C(C)(C)[C@]2([H])CC[C@]31C	0.202389	3939	C512384	NA	NA	NA	NA	NA	NA	NA	NA	NA	NA	NA	NA	NA	NA	NT	NT	NT	0
13859	PD 150606	179528-45-1	Undefined Antiviral Association	Undefined Antiviral Association	Calpain I	Inhibitor					IC1=CC=C(/C=C(S)/C(O)=O)C=C1	0.320396	4287	C22600	NA	NA	NA	NA	NA	NA	NA	NA	NA	NA	NA	NA	NA	NA	NT	NT	NT	0
14269	Pemetrexed	137281-23-3	Undefined Antiviral Association	Undefined Antiviral Association	TS	Inhibitor	RX	NSCLC;Mesothelioma	Authorised	NSCLC;Mesothelioma	O=C(N[C@H](C([O-])=O)CCC([O-])=O)C(C=C1)=CC=C1CCC2=CNC(NC(N)=N3)=C2C3=O.[Na+].[Na+].O.O.O.O.O.O.O	0.15028	3983	C779127	NA	NA	NA	NA	NA	NA	NA	NA	NA	NA	NA	NA	NA	NA	NT	NT	NT	0
22918	Penciclovir	39809-25-1	HSV-1, HSV-2, VZV	HSV	DNA synthesis	Inhibitor	RX	HSV infections			NC(NC1=C2N=CN1CCC(CO)CO)=NC2=O	0.125972	4125	C752517	NA	NA	NA	NA	NA	NA	NA	NA	NA	NA	NA	NA	NA	NA	NT	NT	NT	0
18720	Pentoxifylline	6493-05-06	HIV	HIV	Undefined	Undefined	RX	Intermittent claudication			CC(CCCCN1C(N(C)C(N=CN2C)=C2C1=O)=O)=O	0.146782	3955	C766789	NA	NA	NA	NA	NA	NA	NA	NA	NA	NA	NA	NA	NA	NA	NT	NT	NT	0
9000469	Pepstatin A	26305-03-3	Influenza	Influenza	Proteases	Inhibitor					CC(C)CC(N[C@@H](C(C)C)C(N[C@@H](C(C)C)C(N[C@@H](CC(C)C)[C@@H](O)CC(N[C@@H](C)C(N[C@@H](CC(C)C)[C@@H](O)CC(O)=O)=O)=O)=O)=O)=O	0.154374	4162	C924668	NA	NA	NA	NA	NA	NA	NA	NA	NA	NA	NA	NA	NA	NA	NT	NT	NT	0
23765	Peramivir	330600-85-6	Influenza Neuraminidase	Influenza	Influenza A neuraminidase	Inhibitor	RX	Influenza infections	Withdrawn	Influenza infections	OC([C@H]1C[C@@H](NC(N)=N)[C@@]([C@@H](NC(C)=O)C(CC)CC)([H])[C@@H]1O)=O	0.201598	4126	C140087	NA	NA	NA	NA	NA	NA	NA	NA	NA	NA	NA	NA	NA	NA	NT	NT	NT	0
15140	PF-429242	947303-87-9	Dengue Virus	Dengue Virus	Site-1 protease	Inhibitor					O=C(C1=CC=C(CN(CC)CC)C=C1)N(CCC2=CC=CC=C2OC)[C@H]3CNCC3.Cl.Cl	0.31842	4188	C474801	NA	NA	NA	NA	NA	NA	NA	NA	NA	NA	NA	NA	NA	NA	NT	NT	NT	0
28381	PHA-680632	398493-79-3	Undefined Antiviral Association	Undefined Antiviral Association	Aurora A	Inhibitor					O=C(NC1=C(CC)C=CC=C1CC)N(C2)CC3=C2NN=C3NC(C4=CC=C(N5CCN(C)CC5)C=C4)=O	0.63448	4083	C129915	NA	NA	NA	NA	NA	NA	NA	NA	NA	NA	NA	NA	NA	NA	NT	NT	NT	0
19269	Pheleuin	169195-23-7	Undefined Antiviral Association	Undefined Antiviral Association	Undefined	Undefined					O=C1NC(CC2=CC=CC=C2)=CN=C1CC(C)C	0.182387	4312	C910144	NA	NA	NA	NA	NA	NA	NA	NA	NA	NA	NA	NA	NA	NA	NT	NT	NT	0
24037	Phenytoin	57-41-0	Undefined Antiviral Association	Undefined Antiviral Association	Undefined	Undefined	RX	Seizures			O=C(C(C1=CC=CC=C1)(C2=CC=CC=C2)N3)NC3=O	0.192662	4087	C838350	NA	NA	NA	NA	NA	NA	NA	NA	NA	NA	NA	NA	NA	NA	NT	NT	NT	0
27546	Pibrentasvir	1353900-92-1	HCV Replication	HCV	HCV NS5A protease	Inhibitor	RX	HCV infections	Authorised	HCV infections	FC1=C(N2CCC(C3=CC=C(F)C=C3)CC2)C(F)=CC(N4[C@@H](C5=C(F)C=C(NC([C@@H]6CCCN6C([C@H]([C@H](OC)C)NC(OC)=O)=O)=N7)C7=C5)CC[C@@H]4C8=CC(N=C([C@H]9N(C([C@H]([C@H](OC)C)NC(OC)=O)=O)CCC9)N%10)=C%10C=C8F)=C1	0.268393	4074	C577032	NA	NA	NA	NA	NA	NA	NA	NA	NA	NA	NA	NA	NA	NA	NT	NT	NT	0
10009212	PIK-93	593960-11-3	Enterovirus RNA Replication	Enterovirus	PI4KB	Inhibitor					ClC1=C(S(NCCO)(=O)=O)C=C(C2=C(C)N=C(NC(C)=O)S2)C=C1	0.267408	4277	C813934	NA	NA	NA	NA	NA	NA	NA	NA	NA	NA	NA	NA	NA	NA	NT	NT	NT	0
21844	Bithionol	97-18-7	Host Caspases, Zika Virus	Zika Virus	pan-Caspase	Inhibitor					ClC1=CC(Cl)=CC(SC2=CC(Cl)=CC(Cl)=C2O)=C1O	0.825994	4221	C979779	NA	NA	NA	0.795	NA	NA	NA	NA	NA	NA	NA	NA	NA	0.577	3.7	NA	NA	3
16976	Casticin	479-91-4	Undefined Antiviral Association	Undefined Antiviral Association	Undefined	Undefined					O=C1C2=C(O)C(OC)=C(OC)C=C2OC(C3=CC=C(OC)C(O)=C3)=C1OC	0.355122	3906	C695564	3.626	2.059	NA	1.279	NA	NA	NA	NA	NA	NA	NA	NA	NA	1.261	3.7	NA	NA	5
20916	Cephaeline	483-17-0	Zika Virus	Zika Virus	Undefined	Undefined					CC[C@H]1CN2CCC(C=C(C(OC)=C3)OC)=C3[C@]2([H])C[C@@H]1C[C@@]4(C5=CC(OC)=C(C=C5CCN4)O)[H]	0.562371	4003	C633815	3.519	0.812	NA	0.159	NA	NA	NA	NA	NA	NA	NA	NA	NA	0.069	3.7	NA	0.41	6
10011332	Plerixafor	110078-46-1	HIV-1 Replication	HIV	CCR4	Antagonist	RX	Non-Hodgkin's lymphboma;Multiple myeloma	Authorised	Multiple myeloma;HSC transplantation;Lymphoma	N1CCCNCCN(CCCNCC1)Cc1ccc(cc1)CN1CCCNCCNCCCNCC1	0.115252	4218	C899770	NA	NA	NA	NA	NA	NA	NA	NA	NA	NA	NA	NA	NA	NA	NT	NT	NT	0
21246	Polydatin	65914-17-2	Undefined Antiviral Association	Undefined Antiviral Association	Undefined	Undefined					O[C@H]([C@@H](O)[C@@H]1O)[C@@H](O[C@@H]1CO)OC2=CC(C=CC3=CC=C(O)C=C3)=CC(O)=C2	0.106313	4197	C16653	NA	NA	NA	NA	NA	NA	NA	NA	NA	NA	NA	NA	NA	NA	NT	NT	NT	0
18223	Primaquine	90-34-6	Antimalarial	Antimalarial	Undefined	Undefined	RX	Malaria			COC1=CC(NC(C)CCCN)=C2C(C=CC=N2)=C1.O=P(O)(O)O.O=P(O)(O)O	0.352305	4271	C239920	NA	NA	NA	NA	NA	NA	NA	NA	NA	NA	NA	NA	NA	NA	NA	0.005	NA	1
22129	Pritelivir	348086-71-5	HSV Helicase-Primase	HSV	HSV helicase-primase	Inhibitor					O=C(N(C1=NC(C)=C(S(N)(=O)=O)S1)C)CC(C=C2)=CC=C2C3=NC=CC=C3	0.208554	4060	C382229	NA	NA	NA	NA	NA	NA	NA	NA	NA	NA	NA	NA	NA	NA	NT	NT	NT	0
14981	Probenecid	57-66-9	Undefined Antiviral Association	Undefined Antiviral Association	OAT2	Inhibitor	RX	Gout			O=C(O)C1=CC=C(S(N(CCC)CCC)(=O)=O)C=C1	0.196364	4055	C412716	NA	NA	NA	NA	NA	NA	NA	NA	NA	NA	NA	NA	NA	NA	NT	NT	NT	0
15043	Probucol	23288-49-5	Undefined Antiviral Association	Undefined Antiviral Association	Cholesterol/LDL	Antioxidant	DISCN	Hypercholesterolemia			CC(C)(C)C1=CC(SC(C)(C)SC2=CC(C(C)(C)C)=C(O)C(C(C)(C)C)=C2)=CC(C(C)(C)C)=C1O	0.134239	4180	C37203	NA	NA	NA	NA	NA	NA	NA	NA	NA	NA	NA	NA	NA	NA	0.005	NA	NA	1
22411	Procyanidin B1	20315-25-7	HCV RNA Replication	HCV	Undefined	Undefined					OC1=CC=C([C@H]2OC(C=C(O)C=C3O)=C3[C@H](C4=C(O)C=C(O)C5=C4O[C@H](C6=CC=C(O)C(O)=C6)[C@@H](O)C5)[C@H]2O)C=C1O	0.406486	4093	C376809	NA	NA	NA	NA	NA	NA	NA	NA	NA	NA	NA	NA	NA	NA	NA	NA	NA	0
25637	PSB-603	1092351-10-4	Zika Virus	Zika Virus	Adenosine A2B receptor	Antagonist					O=S(C1=CC=C(C2=NC(NC(N(CCC)C3=O)=O)=C3N2)C=C1)(N4CCN(C5=CC=C(Cl)C=C5)CC4)=O	0.488781	4292	C877884	NA	NA	NA	NA	NA	NA	NA	NA	NA	NA	NA	NA	NA	NA	NT	NT	NT	0
18391	PSI-6206	863329-66-2	Negative Control, HCV NS5B	Undefined Antiviral Association	HCV polymerase	Prodrug;Inhibitor					O=C(NC(C=C1)=O)N1[C@H]2[C@](C)(F)[C@H](O)[C@@H](CO)O2	0.116332	4242	C338482	NA	NA	NA	NA	NA	NA	NA	NA	NA	NA	NA	NA	NA	NA	NT	NT	NT	0
17695	Clemizole	442-52-4	HCV NS4B	HCV	H1 receptor	Antagonist					ClC(C=C1)=CC=C1CN2C(CN3CCCC3)=NC4=CC=CC=C42.Cl	0.452885	3954	C828454	36.459	16.802	NA	10.131	3.861	3.791	3.861	3.791	NA	NA	NA	NA	3.791	4.036	3.7	0.005	NA	11
13069	Punicalagin	65995-63-3	Broad-Spectrum Antiviral	Broad-Spectrum Antiviral	Undefined	Undefined					O=C(O1)C2=C(C3=C(O)C(O)=C2C4=C(O)C(O)=C(O)C=C4C5=O)C6=C1C(O)=C(O)C(C7=C(O)C(O)=C(O)C=C7C(OCC(O)C(C8C(C=O)OC(C9=CC(O)=C(O)C(O)=C9C%10=C(C(O8)=O)C=C(O)C(O)=C%10O)=O)O5)=O)=C6C(O3)=O	0.837007	4195	C445287	NA	NA	NA	NA	NA	NA	NA	NA	NA	NA	NA	NA	NA	NA	NT	NT	NT	0
27661	Columbianadin	5058-13-9	HIV-1 Replication	HIV	Undefined	Undefined					O=C1C=CC2=C(C(C[C@@H](C(OC(/C(C)=C\C)=O)(C)C)O3)=C3C=C2)O1	0.398954	4082	C303902	11.816	NA	NA	4.895	6.328	9.356	6.328	9.356	9.356	NA	NA	NA	9.356	4.139	3.7	NA	NA	10
14412	Efavirenz	154598-52-4	Reverse Transcriptase	HIV	RT	Inhibitor	RX	HIV infections	Authorised	HIV infections	ClC1=CC=C2C([C@@](C#CC3CC3)(C(F)(F)F)OC(N2)=O)=C1	0.874261	3999	C875599	12.998	17.682	NA	11.994	1.598	5.809	1.598	5.809	NA	8.862	NA	NA	6.015	1.298	3.7	NA	NA	11
18648	Quercetin 3-D-galactoside	482-36-0	Undefined Antiviral Association	Undefined Antiviral Association	Free radicals	Antioxidant					OC1=CC(O)=C(C(C(O[C@@H]2O[C@H](CO)[C@H](O)[C@H](O)[C@H]2O)=C(C3=CC=C(O)C(O)=C3)O4)=O)C4=C1	0.218152	3947	C511761	NA	NA	NA	NA	NA	NA	NA	NA	NA	NA	NA	NA	NA	NA	NT	NT	NT	0
10005169	Quercetin	117-39-5	Undefined Antiviral Association	Undefined Antiviral Association	Undefined	Undefined					O=C(C(O)=C(C1=CC(O)=C(O)C=C1)O2)C3=C2C=C(O)C=C3O.O	0.461448	4209	C782537	NA	NA	NA	NA	NA	NA	NA	NA	NA	NA	NA	NA	NA	NA	NA	NA	NA	0
20356	Quinidine	56-54-2	Undefined Antiviral Association	Undefined Antiviral Association	Nav1.5	Inhibitor	RX	Arrhythmias	Withdrawn	Neurobehavioral manifestations	COC1=CC=C2C(C([C@H](O)[C@@]3([H])C[C@H]4[C@@H](C=C)C[N@@]3CC4)=CC=N2)=C1	0.197237	4316	C997815	NA	NA	NA	NA	NA	NA	NA	NA	NA	NA	NA	NA	NA	NA	NA	NA	NA	0
23958	Quinine	130-95-0	Antimalarial	Antimalarial	Undefined	Undefined	RX	Malaria			COC1=CC=C2C(C([C@@H](O)[C@]3([H])C[C@H]4[C@@H](C=C)C[N@@]3CC4)=CC=N2)=C1	0.249399	4256	C332350	NA	NA	NA	NA	NA	NA	NA	NA	NA	NA	NA	NA	NA	NA	NT	NT	NT	0
15260	Q-VD-OPH	1135695-98-5	Antiviral, pan-Caspase Inhibitor	Antiviral	pan-Caspase	Inhibitor					O=C(N[C@@H](C(C)C)C(N[C@@H](CC(O)=O)C(COC1=C(F)C=CC=C1F)=O)=O)C2=NC3=CC=CC=C3C=C2	0.22059	3936	C155726	NA	NA	NA	NA	NA	NA	NA	NA	NA	NA	NA	NA	NA	NA	NT	NT	NT	0
16071	Raltegravir	518048-05-0	HIV-1 Integrase	HIV	HIV-1 integrase	Inhibitor	RX	HIV infections	Authorised	HIV infections	O=C(NC(C)(C)C1=NC(C(NCC2=CC=C(F)C=C2)=O)=C([O-])C(N1C)=O)C3=NN=C(C)O3.[K+]	0.217767	4017	C959050	NA	NA	NA	NA	NA	NA	NA	NA	NA	NA	NA	NA	NA	NA	NT	NT	NT	0
30354	Remdesivir	1809249-37-3	Prodrug, MERS-CoV and SARS-CoV	Prodrug	Polymerases	Prodrug;Inhibitor	RX	COVID-19	Authorised	COVID-19	O=[P@](N[C@@H](C)C(OCC(CC)CC)=O)(OC1=CC=CC=C1)OC[C@H]2O[C@](C3=CC=C4N3N=CN=C4N)(C#N)[C@H](O)[C@@H]2O	0.275139	4145	C768199	NA	NA	NA	NA	NA	NA	NA	NA	NA	NA	NA	NA	NA	NA	NT	NT	NT	0
10009197	Flavopiridol	146426-40-6	CMV and HIV-1 Promoters, HIV-1 Replication	CMV	P-TEFb	Inhibitor					ClC1=C(C(OC2=C3C(O)=CC(O)=C2[C@H]4CCN(C)C[C@H]4O)=CC3=O)C=CC=C1.Cl	0.489595	4270	C124797	3.693	2.705	NA	1.706	0.485	2.382	1.345	1.246	2.107	3.072	NA	NA	2.192	1.204	3.7	NA	NA	12
14806	Resiquimod	144875-48-9	TLR7, TLR8	TLR7	TLR7	Agonist					NC1=NC2=CC=CC=C2C3=C1N=C(COCC)N3CC(C)(C)O	0.380065	3967	C763130	NA	NA	NA	NA	NA	NA	NA	NA	NA	NA	NA	NA	NA	NA	NT	NT	NT	0
18430	Golgicide A	1005036-73-6	Antiviral	Antiviral	GBF1	Inhibitor					FC1=CC2=C(C(F)=C1)NC(C3=CN=CC=C3)C4C2C=CC4	0.316803	3931	C759956	3.311	2.378	NA	2.318	NA	NA	NA	NA	NA	NA	NA	NA	NA	1.372	3.7	NA	NA	5
16757	Ribavirin	36791-04-5	DNA and RNA Viruses	DNA and RNA Viruses	Viral polymerases	Prodrug;Inhibitor	RX	HCV infections	Authorised	HCV infections	OC[C@@H]1[C@@H](O)[C@@H](O)[C@H](N2N=C(C(N)=O)N=C2)O1	0.16031	4041	C710426	NA	NA	NA	NA	NA	NA	NA	NA	NA	NA	NA	NA	NA	NA	NT	NT	NT	0
21559	Rilpivirine	500287-72-9	Reverse Transcriptase	HIV	RT	Inhibitor	RX	HIV infections	Authorised	HIV infections	CC1=CC(/C=C/C#N)=CC(C)=C1NC2=NC(NC3=CC=C(C#N)C=C3)=NC=C2	0.638833	3988	C149763	NA	NA	NA	NA	NA	NA	NA	NA	NA	NA	NA	NA	NA	NA	NT	NT	NT	0
23838	Rimantadine	13392-28-4	Matrix Protein 2	Undefined Antiviral Association	Influenza A matrix protein	Inhibitor	RX	Influenza A infections			NC(C)C12C[C@@H]3C[C@@H](C[C@@H](C3)C2)C1.Cl	0.136962	4174	C422062	NA	NA	NA	NA	NA	NA	NA	NA	NA	NA	NA	NA	NA	NA	NT	NT	NT	0
20740	Risedronic acid	105462-24-6	Undefined Antiviral Association	Undefined Antiviral Association	Undefined	Undefined	RX	Osteoporosis			OC(P(O)(O)=O)(P(O)([O-])=O)CC1=CC=CN=C1.[Na+]	0.203222	4058	C660469	NA	NA	NA	NA	NA	NA	NA	NA	NA	NA	NA	NA	NA	NA	NT	NT	NT	0
13872	Ritonavir	155213-67-5	HIV-1 Protease	HIV	HIV-1 protease	Inhibitor	RX	HIV infections	Authorised	HIV infections	O[C@H]([C@@H](NC(OCC1=CN=CS1)=O)CC2=CC=CC=C2)C[C@@H](NC([C@H](C(C)C)NC(N(C)CC3=CSC(C(C)C)=N3)=O)=O)CC4=CC=CC=C4	0.531543	3974	C563512	NA	NA	NA	NA	NA	NA	NA	NA	NA	NA	NA	NA	NA	NA	NT	NT	NT	0
24199	Hesperadin	422513-13-1	Influenza	Influenza	Aurora B	Inhibitor					O=C(NC1=C/2C=C(NS(CC)(=O)=O)C=C1)C2=C(NC3=CC=C(CN4CCCCC4)C=C3)\C5=CC=CC=C5	0.881873	4095	C310318	NA	2.067	NA	NA	2.905	1.027	0.963	1.105	3.046	NA	NA	NA	2.926	2.019	3.7	NA	NA	9
18881	Ro 90-7501	293762-45-5	Vesicular Stomatitis Virus	Undefined Antiviral Association	Undefined	Undefined					NC1=CC=C(C2=NC(C=CC(C3=NC4=C(C=CC(N)=C4)N3)=C5)=C5N2)C=C1	0.512385	4273	C977995	NA	NA	NA	NA	NA	NA	NA	NA	NA	NA	NA	NA	NA	NA	NT	NT	NT	0
14597	Honokiol	35354-74-6	Undefined Antiviral Association	Undefined Antiviral Association	Undefined	Undefined					OC1=CC=C(CC=C)C=C1C2=CC(CC=C)=C(O)C=C2	0.541559	3943	C755601	9.53	9.306	NA	9.203	5.905	9.229	5.905	9.229	NA	NA	NA	NA	9.229	5.699	3.7	NA	NA	10
15141	Roflumilast	162401-32-3	Undefined Antiviral Association	Undefined Antiviral Association	PDE4B	Inhibitor	RX	COPD	Authorised	COPD	FC(F)OC1=C(OCC2CC2)C=C(C(NC3=C(Cl)C=NC=C3Cl)=O)C=C1	0.295516	4016	C969573	NA	NA	NA	NA	NA	NA	NA	NA	NA	NA	NA	NA	NA	NA	0.015	NA	0.14	2
10011132	Rolipram	61413-54-5	Influenza	Influenza	PDE4	Inhibitor					COC(C=CC(C1CC(NC1)=O)=C2)=C2OC3CCCC3	0.151832	4202	C446218	NA	NA	NA	NA	NA	NA	NA	NA	NA	NA	NA	NA	NA	NA	NT	NT	NT	0
29041	RSV-604	676128-63-5	RSV Replication	RSV	RSV NP	Ligand					O=C1[C@@H](NC(NC2=C(F)C=CC=C2)=O)N=C(C3=CC=CC=C3)C4=C(C=CC=C4)N1	0.368014	4131	C756007	NA	NA	NA	NA	NA	NA	NA	NA	NA	NA	NA	NA	NA	NA	NA	NA	NA	0
19868	Rutin	153-18-4	Undefined Antiviral Association	Undefined Antiviral Association	Undefined	Undefined					O=C1C2=C(O)C=C(O)C=C2OC(C3=CC=C(O)C(O)=C3)=C1O[C@H]4[C@H](O)[C@@H](O)[C@H](O)[C@@H](CO[C@H]5[C@H](O)[C@H](O)[C@@H](O)[C@H](C)O5)O4.O.O.O	0.251959	4181	C876461	NA	NA	NA	NA	NA	NA	NA	NA	NA	NA	NA	NA	NA	NA	NT	NT	NT	0
14336	S3I-201	501919-59-1	STAT3	Undefined Antiviral Association	STAT3	Inhibitor					OC(C1=C(O)C=C(NC(COS(C2=CC=C(C)C=C2)(=O)=O)=O)C=C1)=O	0.259429	3935	C650833	NA	NA	NA	NA	NA	NA	NA	NA	NA	NA	NA	NA	NA	NA	NT	NT	NT	0
29624	S-acetyl-L-Glutathione	3054-47-5	HSV-1 Replication	HSV	Glutathione	Prodrug					OC([C@@H](N)CCC(N[C@@H](CSC(C)=O)C(NCC(O)=O)=O)=O)=O	0.167512	4191	C909712	NA	NA	NA	NA	NA	NA	NA	NA	NA	NA	NA	NA	NA	NA	NT	NT	NT	0
10009929	SAHA	149647-78-9	Undefined Antiviral Association	Undefined Antiviral Association	HDAC	Inhibitor	RX	Cutaneous T cell Lymphoma			ONC(=O)CCCCCCC(=O)Nc1ccccc1	0.238844	4140	C995456	NA	NA	NA	NA	NA	NA	NA	NA	NA	NA	NA	NA	NA	NA	NT	NT	NT	0
25026	Saikosaponin A	20736-09-8	Undefined Antiviral Association	Undefined Antiviral Association	Undefined	Undefined					O[C@H]([C@H]1O)[C@H](O)[C@@H](CO)O[C@@]1([H])O[C@H]([C@H]2O)[C@@H](O)[C@@H](C)O[C@@]2([H])O[C@H]3CC[C@@]4(C)[C@](CC[C@]5(C)[C@]4([H])C=C[C@@]6(OC7)[C@@]5(C)C[C@H](O)[C@]87[C@@]6([H])CC(C)(C)CC8)([H])[C@@]3(CO)C	0.95886	4096	C383855	3.133	NA	NA	1.459	NA	NA	NA	NA	NA	NA	NA	NA	NA	NA	NA	NA	NA	2
14735	Salubrinal	405060-95-9	Herpes Virus Replication	Herpes Virus	eIF2a	Phosphatase inhibitor					O=C(NC(NC(NC1=C(N=CC=C2)C2=CC=C1)=S)C(Cl)(Cl)Cl)/C=C/C3=CC=CC=C3	0.377001	3959	C756998	NA	NA	NA	NA	NA	NA	NA	NA	NA	NA	NA	NA	NA	NA	NT	NT	NT	0
23205	Sappanone A	104778-14-5	Influenza Neuraminidase	Influenza	H1N1 influenza neuraminidase	Inhibitor					OC1=CC=C(C(/C(CO2)=C/C3=CC=C(O)C(O)=C3)=O)C2=C1	0.613547	4283	C693852	NA	NA	NA	NA	NA	NA	NA	NA	NA	NA	NA	NA	NA	NA	NT	NT	NT	0
9001893	Saquinavir	127779-20-8	HIV Protease	HIV	HIV-1 protease	Inhibitor	RX	HIV infections	Authorised	HIV infections	O=C(N[C@H](C(N[C@@H](CC1=CC=CC=C1)[C@H](O)CN2[C@H](C(NC(C)(C)C)=O)C[C@@](CCCC3)([H])[C@@]3([H])C2)=O)CC(N)=O)C4=NC5=C(C=C4)C=CC=C5.CS(=O)(O)=O	0.869675	4262	C771586	NA	NA	NA	NA	NA	NA	NA	NA	NA	NA	NA	NA	NA	NA	NT	NT	NT	0
26070	Imperatorin	482-44-0	Antiviral	Antiviral	Undefined	Undefined					O=C1C=CC2=C(C(OC/C=C(C)/C)=C(OC=C3)C3=C2)O1	0.307386	4136	C113651	NA	11.422	NA	10.77	NA	NA	2.406	NA	NA	NA	NA	NA	NA	2.046	3.7	NA	NA	5
21818	SC-75741	913822-46-5	Influenza Replication	Influenza	NF-?B	Inhibitor					O=C(NC1=NC(C=CC(C(C2=CC=CC=C2)=O)=C3)=C3N1)C4=CSC(C5CCN(C6=C7C(C=CS7)=NC=N6)CC5)=N4	0.507372	4290	C879735	NA	NA	NA	NA	NA	NA	NA	NA	NA	NA	NA	NA	NA	NA	NT	NT	NT	0
13288	Itraconazole	84625-61-6	Undefined Antiviral Association	Undefined Antiviral Association	Hh	Inhibitor	RX	Onychomycosis	Authorised	Not specified	O=C(N(C(C)CC)N=C1)N1C(C=C2)=CC=C2N3CCN(C4=CC=C(OC[C@]5([H])O[C@](C6=C(Cl)C=C(Cl)C=C6)(CN7N=CN=C7)OC5)C=C4)CC3	0.381906	3998	C136247	NA	0.63	NA	0.276	NA	0.19	NA	NA	NA	NA	NA	NA	NA	0.113	3.7	NA	0.41	6
11853	Licochalcone A	58749-22-7	Undefined Antiviral Association	Undefined Antiviral Association	Undefined	Undefined					OC1=CC=C(C(/C=C/C2=C(OC)C=C(O)C(C(C)(C)C=C)=C2)=O)C=C1	0.82828	3926	C471585	3.248	NA	NA	1.156	NA	NA	NA	NA	NA	NA	NA	NA	NA	0.64	3.7	NA	NA	4
19195	Osthole	484-12-8	Undefined Antiviral Association	Undefined Antiviral Association	Undefined	Undefined					O=C1C=CC2=CC=C(OC)C(C/C=C(C)\C)=C2O1	0.355192	3979	C327819	44.685	11.243	NA	8.937	NA	NA	3.283	NA	NA	NA	NA	NA	NA	3.096	3.7	NA	NA	6
24977	Scutellarein	529-53-3	Undefined Antiviral Association	Undefined Antiviral Association	?-Glucosidase	Inhibitor					OC1=C(O)C(O)=C(C(C=C(C2=CC=C(O)C=C2)O3)=O)C3=C1	0.815212	4245	C287244	NA	NA	NA	NA	NA	NA	NA	NA	NA	NA	NA	NA	NA	NA	NT	NT	NT	0
27461	Scutellarin	27740-01-8	Undefined Antiviral Association	Undefined Antiviral Association	Undefined	Undefined					OC1=C(O[C@H]2[C@H](O)[C@@H](O)[C@H](O)[C@@H](C(O)=O)O2)C=C3C(C(C=C(C4=CC=C(O)C=C4)O3)=O)=C1O	0.476319	4137	C1752	NA	NA	NA	NA	NA	NA	NA	NA	NA	NA	NA	NA	NA	NA	NT	NT	NT	0
24969	Sennoside A	81-27-6	Undefined Antiviral Association	Undefined Antiviral Association	Undefined	Undefined					O=C1C2=C(C=CC=C2O[C@H]3[C@H](O)[C@@H](O)[C@H](O)[C@@H](CO)O3)[C@]([C@]4([H])C(C=CC=C5O[C@H]6[C@H](O)[C@@H](O)[C@H](O)[C@@H](CO)O6)=C5C(C7=C4C=C(C(O)=O)C=C7O)=O)([H])C8=C1C(O)=CC(C(O)=O)=C8	0.422021	4088	C199236	NA	NA	NA	NA	NA	NA	NA	NA	NA	NA	NA	NA	NA	NA	NT	NT	NT	0
22922	Pirodavir	124436-59-5	Broad-Spectrum Antipicornaviral	Broad-Spectrum Antiviral	Undefined	Undefined					CCOC(C1=CC=C(OCCC2CCN(C3=CC=C(C)N=N3)CC2)C=C1)=O	0.527952	4268	C823465	NA	1.936	NA	1.429	0.887	0.91	0.887	0.91	NA	NA	NA	NA	2.722	2.021	3.7	NA	NA	9
16139	Pyronaridine	74847-35-1	Antimalarial	Antimalarial	Undefined	Undefined					ClC1=CC=C2C(N=C(C=CC(OC)=N3)C3=C2NC4=CC(CN5CCCC5)=C(O)C(CN6CCCC6)=C4)=C1.OP(O)(O)=O.OP(O)(O)=O.OP(O)(O)=O.OP(O)(O)=O	0.929384	4247	C929908	16.202	3.807	NA	3.652	1.167	1.627	1.167	1.134	NA	0.641	NA	NA	1.176	1.177	3.7	NA	NA	11
15402	Sofosbuvir	1190307-88-0	HCV RNA Polymerase	HCV	HCV RdRp	Prodrug;Inhibitor	RX	HCV infections	Authorised	HCV infections	O=C(NC(C=C1)=O)N1[C@H]2[C@@](F)(C)[C@H](O)[C@@H](COP(N[C@@H](C)C(OC(C)C)=O)(OC3=CC=CC=C3)=O)O2	0.165924	4196	C348738	NA	NA	NA	NA	NA	NA	NA	NA	NA	NA	NA	NA	NA	NA	NT	NT	NT	0
29598	Sophocarpine	6483-15-4	Undefined Antiviral Association	Undefined Antiviral Association	Undefined	Undefined					O=C1C=CC[C@@]2([H])N1C[C@@]3([H])[C@@]4([H])[C@]2([H])CCCN4CCC3	0.164406	4092	C916302	NA	NA	NA	NA	NA	NA	NA	NA	NA	NA	NA	NA	NA	NA	NT	NT	NT	0
14717	Sophorose	20429-79-2	Virucidal	Undefined Antiviral Association	Undefined	Undefined					O[C@@H]1[C@@H](O[C@@]2([H])[C@H](O)[C@@H](O)[C@H](O)[C@@H](CO)O2)C(O)O[C@H](CO)[C@H]1O	0.186852	4165	C930752	NA	NA	NA	NA	NA	NA	NA	NA	NA	NA	NA	NA	NA	NA	NT	NT	NT	0
14751	Shikonin	517-89-5	HIV-1 Replication	HIV	Undefined	Undefined					OC1=C2C(C(C=C([C@@](O)([H])C/C=C(C)\C)C2=O)=O)=C(O)C=C1	0.883899	4031	C281356	3.464	2.014	NA	1.731	0.581	0.895	0.581	0.895	2.055	1.549	NA	NA	1.264	1.076	3.7	NA	NA	12
17769	Spautin-1	1262888-28-7	Undefined Antiviral Association	Undefined Antiviral Association	USP10	Inhibitor					FC1=CC(C(NCC2=CC=C(F)C=C2)=NC=N3)=C3C=C1	0.771617	4002	C182918	NA	2.006	NA	1.169	NA	NA	0.96	NA	NA	NA	NA	NA	NA	0.511	3.7	NA	1.23	6
14975	Stavudine	3056-17-5	HIV Reverse Transcriptase	HIV	RT	Inhibitor	DISCN	HBV infections;HIV infections	Withdrawn	HIV infections	OC[C@H]1O[C@@H](N2C(NC(C(C)=C2)=O)=O)C=C1	0.203805	4047	C325863	NA	NA	NA	NA	NA	NA	NA	NA	NA	NA	NA	NA	NA	NA	NT	NT	NT	0
21488	Sulfadoxin	2447-57-6	Antimalarial	Antimalarial	DHPS	Inhibitor					NC1=CC=C(S(N(C2=NC=NC(OC)=C2OC)[H])(=O)=O)C=C1	0.200909	4327	C981799	NA	NA	NA	NA	NA	NA	NA	NA	NA	NA	NA	NA	NA	NA	NT	NT	NT	0
20054	Telaprevir	402957-28-2	HCV NS3/4A	HCV	HCV NS3/4A protease	Inhibitor	DISCN	HCV infections	Withdrawn	HCV infections	O=C(N[C@@H](C1CCCCC1)C(N[C@@H](C(C)(C)C)C(N2[C@H](C(N[C@H](C(C(NC3CC3)=O)=O)CCC)=O)[C@](CCC4)([H])[C@]4([H])C2)=O)=O)C5=NC=CN=C5	0.40202	3972	C83241	NA	NA	NA	NA	NA	NA	NA	NA	NA	NA	NA	NA	NA	NA	NT	NT	NT	0
21453	Telbivudine	3424-98-4	HBV	HBV	Undefined	Undefined	DISCN	HBV infections	Withdrawn	HBV infections	O=C(C(C)=CN1[C@H]2O[C@@H](CO)[C@H](O)C2)N([H])C1=O	0.152516	4051	C844731	NA	NA	NA	NA	NA	NA	NA	NA	NA	NA	NA	NA	NA	NA	NT	NT	NT	0
18413	Temsavir	701213-36-7	HIV-1 Attachment	HIV	HIV-1 gp120	Ligand					O=C(N1CCN(C(C(C2=CNC3=C(N4C=NC(C)=N4)N=CC(OC)=C32)=O)=O)CC1)C5=CC=CC=C5	0.146193	4250	C825134	NA	NA	NA	NA	NA	NA	NA	NA	NA	NA	NA	NA	NA	NA	NT	NT	NT	0
13874	Tenofovir	147127-20-6	HIV Reverse Transcriptase, HBV Polymerase	HIV	HIV-1 RT	Inhibitor	RX	HBV infections;HIV infections	Authorised	HIV infections	C[C@@H](OC[P](O)(O)=O)CN1C2=NC=NC(N)=C2N=C1	0.229463	4030	C914482	NA	NA	NA	NA	NA	NA	NA	NA	NA	NA	NA	NA	NA	NA	NT	NT	NT	0
26214	GS-7340	379270-37-8	Prodrug, HIV-1 Replication	Prodrug	HIV RT	Prodrug;Inhibitor	RX	HBV infections	Authorised	HIV infections	C[C@H](CN1C=NC2=C1N=CN=C2N)OC[P@](OC3=CC=CC=C3)(N[C@@H](C)C(OC(C)C)=O)=O	0.201567	4065	C921092	NA	NA	NA	NA	NA	NA	NA	NA	NA	NA	NA	NA	NA	NA	NT	NT	NT	0
16922	Tenofovir Disoproxil	201341-05-1	Prodrug, HIV Reverse Transcriptase, HBV Polymerase Inhibitor	HIV	HIV-1 RT	Prodrug;Inhibitor	RX	HBV infections;HIV infections	Authorised	HIV infections	O=P(OCOC(OC(C)C)=O)(OCOC(OC(C)C)=O)CO[C@H](C)CN1C=NC2=C(N)N=CN=C21.O=C(O)/C=C/C(O)=O	0.211766	4057	C573960	NA	NA	NA	NA	NA	NA	NA	NA	NA	NA	NA	NA	NA	NA	NT	NT	NT	0
70302	Terameprocol	24150-24-1	HSV Replication	HSV	Sp1 transcription factor	Inhibitor					COc1cc(ccc1OC)CC(C)C(C)Cc1ccc(OC)c(OC)c1	0.505978	4169	C575407	29.875	27.057	NA	23.957	3.299	NA	3.299	NA	NA	NA	NA	NA	NA	3.123	3.7	NA	NA	7
25129	Theaflavin	4670-05-07	Undefined Antiviral Association	Undefined Antiviral Association	Undefined	Undefined					O=C1C2=C(O)C(O)=CC([C@@H]3[C@H](O)CC(C(O)=CC(O)=C4)=C4O3)=C2C=C([C@H]5OC(C=C(O)C=C6O)=C6C[C@H]5O)C=C1O	0.752282	4112	C659162	NA	NA	NA	NA	NA	NA	NA	NA	NA	NA	NA	NA	NA	NA	NT	NT	NT	0
15954	Amodiaquine	86-42-0	Antimalarial	Antimalarial	Undefined	Prodrug	DISCN	Malaria			OC(C=C1)=C(CN(CC)CC)C=C1NC2=CC=NC3=C2C=CC(Cl)=C3	0.27137	4297	C738904	NA	NA	NA	NA	NA	NA	NA	NA	NA	4.081	NA	NA	NA	4.041	1.23	NA	11.1	4
22236	Timosaponin AIII	41059-79-4	Undefined Antiviral Association	Undefined Antiviral Association	AChE	Inhibitor					O[C@H]([C@H](O)[C@H]1O[C@@]2([H])[C@H](O)[C@@H](O)[C@H](O)[C@@H](CO)O2)[C@@H](CO)O[C@@]1([H])O[C@H]3CC[C@@]4(C)[C@@](CC[C@]5([H])[C@]4([H])CC[C@@]6(C)[C@@]5([H])C[C@@]7([H])[C@]6([H])[C@H](C)[C@]8(OC[C@@H](C)CC8)O7)([H])C3	0.934696	4213	C47576	NA	NA	NA	NA	NA	NA	NA	NA	NA	NA	NA	NA	NA	NA	NA	NA	NA	0
19844	Cinobufagin	470-37-1	Undefined Antiviral Association	Undefined Antiviral Association	Na+/K+-ATPase	Inhibitor					O[C@H]1CC[C@@]2(C)[C@@](CC[C@]3([H])[C@]2([H])CC[C@@]4(C)[C@]3(O5)[C@H]5[C@H](OC(C)=O)[C@@H]4C6=COC(C=C6)=O)([H])C1	0.556292	4220	C588636	NA	35.008	NA	29.887	NA	NA	NA	NA	NA	NA	NA	NA	NA	27.152	1.23	33.3	33.3	6
11598	Tofacitinib	477600-75-2	Undefined Antiviral Association	Undefined Antiviral Association	JAK1	Inhibitor	RX	Psoriatic arthritis;Rheumatoid arthritis;Ulcerative colitis	Authorised	Rheumatoid Arthritis	O=C(CC#N)N1CC[C@@H](C)[C@@H](N(C)C2=NC=NC3=C2C=CN3)C1.OC(CC(O)=O)(C(O)=O)CC(O)=O	0.228466	3997	C95321	NA	NA	NA	NA	NA	NA	NA	NA	NA	NA	NA	NA	NA	NA	NT	NT	NT	0
70675	Resveratrol	501-36-0	Undefined Antiviral Association	Undefined Antiviral Association	DNA polymerase	Inhibitor					Oc1ccc(cc1)\C=C/c1cc(O)cc(O)c1	0.416443	4184	C990446	NA	NA	NA	NA	NA	NA	NA	NA	NA	NA	NA	NA	NA	NA	NT	NT	NT	0
10010237	Triciribine	35943-35-2	Undefined Antiviral Association	Undefined Antiviral Association	Akt1	Inhibitor					OC[C@H]1O[C@H](C(O)C1O)n1cc2c(N)nn(C)c3ncnc1c23	0.336425	4163	C828119	NA	NA	NA	NA	NA	NA	NA	NA	NA	NA	NA	NA	NA	NA	NT	NT	NT	0
15318	DBeQ	177355-84-9	Undefined Antiviral Association	Undefined Antiviral Association	p97	Inhibitor					C12=CC=CC=C1N=C(NCC3=CC=CC=C3)N=C2NCC4=CC=CC=C4	0.929359	4032	C351591	6.315	1.185	NA	1.309	NA	NA	NA	NA	NA	NA	NA	NA	NA	1.153	1.23	NA	NA	5
21366	Trifluorothymidine	70-00-8	Thymidylate Synthase	Undefined Antiviral Association	TS	Inhibitor					O=C(C(C(F)(F)F)=CN1[C@@H]2O[C@H](CO)[C@@H](O)C2)NC1=O	0.137966	4267	C443269	NA	NA	NA	NA	NA	NA	NA	NA	NA	NA	NA	NA	NA	NA	NT	NT	NT	0
11904	Trigonelline	535-83-1	Undefined Antiviral Association	Undefined Antiviral Association	Undefined	Undefined					OC(C1=C[N+](C)=CC=C1)=O.[Cl-]	0.149794	4187	C883144	NA	NA	NA	NA	NA	NA	NA	NA	NA	NA	NA	NA	NA	NA	NT	NT	NT	0
25837	Trilobatin	4192-90-9	HIV-1	HIV	Undefined	Undefined					OC1=CC=C(CCC(C2=C(O)C=C(O[C@@H]3O[C@H](CO)[C@@H](O)[C@H](O)[C@H]3O)C=C2O)=O)C=C1	0.182758	4128	C949842	NA	NA	NA	NA	NA	NA	NA	NA	NA	NA	NA	NA	NA	NA	NT	NT	NT	0
24145	Trimethobenzamide	138-56-7	Undefined Antiviral Association	Undefined Antiviral Association	D2 receptors	Antagonist	RX	Emesis;Nausea			COC1=CC(C(NCC2=CC=C(OCCN(C)C)C=C2)=O)=CC(OC)=C1OC.Cl	0.194372	4230	C467823	NA	NA	NA	NA	NA	NA	NA	NA	NA	NA	NA	NA	NA	NA	NT	NT	NT	0
10010248	Malonoben	10537-47-0	Undefined Antiviral Association	Undefined Antiviral Association	EGFRK	Inhibitor					CC(C)(C)C1=C(O)C(C(C)(C)C)=CC(/C=C(C#N)\C#N)=C1	0.861218	4178	C963932	0.204	NA	NA	NA	NA	NA	NA	NA	NA	NA	NA	NA	NA	NA	0.14	NA	NA	2
15227	Degrasyn	856243-80-6	Protease Inhibitor	Protease Inhibitor	USP9x	Inhibitor					BrC1=NC(/C=C(C(N[C@H](C2=CC=CC=C2)CCC)=O)\C#N)=CC=C1	0.909091	4288	C69109	1.939	1.013	NA	1.917	NA	0.996	0.522	NA	NA	NA	NA	NA	NA	0.411	1.23	NA	NA	7
18768	Ivermectin B1a	71827-03-7	Antiparasitic	Antiparasitic	GluCls	Inhibitor	RX	Parasitic infections			C/C([C@@H](O[C@@]1([H])C[C@H](OC)[C@@H](O[C@]2([H])O[C@@H](C)[C@H](O)[C@@H](OC)C2)[C@H](C)O1)[C@@H](C)/C=C/C=C(CO3)/[C@@]([C@@]3([H])[C@H](O)C(C)=C4)(O)[C@]4([H])C5=O)=C\C[C@]6([H])C[C@@](O5)([H])C[C@]7(CC[C@H](C)[C@]([C@H](CC)C)([H])O7)O6	0.686954	4286	C232457	NA	NA	NA	4.043	0.207	NA	0.224	NA	NA	NA	NA	NA	0.322	0.156	1.23	0.14	0.41	8
21234	NCH-51	848354-66-5	HIV-1 Replication	HIV	HDAC1	Inhibitor					CC(C)C(SCCCCCCC(NC1=NC(C2=CC=CC=C2)=CS1)=O)=O	0.268332	4027	C723895	1.899	0.137	NA	0.624	NA	NA	NA	NA	NA	NA	NA	NA	NA	0.188	0.41	NA	NA	5
28461	Pleconaril	153168-05-9	VP1 Capsid Protein, Rhinovirus, Enterovirus 71 Replication	Undefined Antiviral Association	Undefined	Undefined					CC1=C(OCCCC2=CC(C)=NO2)C(C)=CC(C3=NOC(C(F)(F)F)=N3)=C1	0.480408	4107	C383879	NA	1.575	NA	6.801	NA	NA	NA	NA	NA	NA	NA	NA	NA	1.145	0.41	11.1	NA	5
21946	Retro-2	1429192-00-6	Retrograde Protein Trafficking, Antiviral	Undefined Antiviral Association	STX5	Inhibitor					O=C1C2=CC=CC=C2NC(C3=CC=C(C)S3)N1C4=CC=CC=C4	0.241226	4229	C861996	NA	NA	NA	NA	0.761	2.293	1.455	NA	NA	NA	NA	NA	NA	0.795	0.14	NA	NA	5
21551	Bicyclol	118159-48-1	HBV	HBV	Undefined	Undefined					O=C(OC)C1=CC(OC)=C(OCO2)C2=C1C3=C(CO)C=C(OC)C4=C3OCO4	0.207295	4059	C940137	NA	NA	NA	10.715	NA	NA	NA	NA	NA	NA	NA	NA	NA	4.066	0.046	NA	NA	3
20425	Vacuolin-1	351986-85-1	Undefined Antiviral Association	Undefined Antiviral Association	Lysosomal exocytosis	Inhibitor					IC1=CC(/C=N/NC2=NC(N(C3=CC=CC=C3)C4=CC=CC=C4)=NC(N5CCOCC5)=N2)=CC=C1	0.270685	4228	C216804	NA	NA	NA	NA	NA	NA	NA	NA	NA	NA	NA	NA	NA	NA	33.3	NA	NA	1
13875	Valganciclovir	175865-60-8	Viral DNA Synthesis	HSV	CMV DNA polymerase	Prodrug;Inhibitor	RX	CMV infections			CC(C)[C@H](N)C(OCC(CO)OCN1C(NC(N)=NC2=O)=C2N=C1)=O.Cl	0.247025	4038	C111996	NA	NA	NA	NA	NA	NA	NA	NA	NA	NA	NA	NA	NA	NA	NT	NT	NT	0
13033	Valproic acid	99-66-1	Undefined Antiviral Association	Undefined Antiviral Association	HDAC	Inhibitor	RX	Seizures			CCCC(CCC)C(=O)O	0.187601	4045	C748630	NA	NA	NA	NA	NA	NA	NA	NA	NA	NA	NA	NA	NA	NA	NT	NT	NT	0
21280	Velpatasvir	1377049-84-7	HCV NS5A	HCV	HCV NS5A protease	Inhibitor	RX	HCV infections	Authorised	HCV infections	O=C([C@H](C(C)C)NC(OC)=O)N([C@@H](C)CC1)[C@@H]1C(N2)=NC3=C2C4=CC(OC5)=C(C=C4C=C3)C6=C5C=C(C7=CN=C([C@@H]8C[C@H](COC)CN8C([C@H](NC(OC)=O)C9=CC=CC=C9)=O)N7)C=C6	0.285896	4043	C289339	NA	NA	NA	NA	NA	NA	NA	NA	NA	NA	NA	NA	NA	NA	NT	NT	NT	0
24965	Verbascoside	61276-17-3	Undefined Antiviral Association	Undefined Antiviral Association	PKC	Inhibitor					OC1=CC=C(/C=C/C(O[C@H]2[C@H](O[C@]3([H])O[C@@H](C)[C@H](O)[C@@H](O)[C@H]3O)[C@@H](O)[C@H](OCCC4=CC=C(O)C(O)=C4)O[C@@H]2CO)=O)C=C1O	0.842576	4323	C572877	NA	NA	NA	NA	NA	NA	NA	NA	NA	NA	NA	NA	NA	NA	NT	NT	NT	0
18149	Vidarabine	5536-17-4	DNA Polymerase	DNA Polymerase	DNA polymerase	Prodrug;Inhibitor	DISCN	Epithelial keratitis;HSV infections			OC[C@@H]1[C@@H](O)[C@H](O)[C@H](N2C=NC3=C2N=CN=C3N)O1	0.234007	3915	C852435	NA	NA	NA	NA	NA	NA	NA	NA	NA	NA	NA	NA	NA	NA	NT	NT	NT	0
23665	Mefloquine	53230-10-7	Antimalarial	Antimalarial	Adenosine A2A receptor	Antagonist	RX	Malaria			O[C@H]([C@]1([H])NCCCC1)C2=CC(C(F)(F)F)=NC3=C(C(F)(F)F)C=CC=C32.Cl	0.931465	4248	C119263	22.682	18.46	NA	10.683	8.655	9.377	8.663	NA	NA	NA	NA	NA	NA	8.886	0.015	3.7	NA	9
17805	VP-14637	235106-62-4	RSV Fusion	RSV	RSV F Protein	Ligand					OC1=CC=C(C(C2=CC(/C=N/N3C(C)=NN=N3)=CC=C2O)C4=CC(/C=N\N5N=NN=C5C)=CC=C4O)C=C1	0.388946	3970	C329627	NA	NA	NA	NA	NA	NA	NA	NA	NA	NA	NA	NA	NA	NA	NT	NT	NT	0
16862	Ximelagatran	192939-46-1	Thrombin Inhibitor	Undefined Antiviral Association	Thrombin	Prodrug;Inhibitor					N=C(NO)C1=CC=C(CNC([C@@H]2CCN2C([C@@H](C3CCCCC3)NCC(OCC)=O)=O)=O)C=C1	0.192611	4302	C840110	NA	NA	NA	NA	NA	NA	NA	NA	NA	NA	NA	NA	NA	NA	NT	NT	NT	0
13576	YM-201636	371942-69-7	HIV	HIV	PIKfyve	Inhibitor					O=C(C1=CC=C(N)N=C1)NC2=CC(C3=NC4=C(OC5=C4C=CC=N5)C(N6CCOCC6)=N3)=CC=C2	0.614821	3966	C867306	NA	NA	NA	NA	NA	NA	NA	NA	NA	NA	NA	NA	NA	NA	NT	NT	NT	0
22915	YYA-021	144217-65-2	HIV Viral Entry	HIV	CD4	Mimetic					CC1(C)CC(NC(C(NC2=CC=C(C)C=C2)=O)=O)CC(C)(C)N1	0.184285	4117	C149824	NA	NA	NA	NA	NA	NA	0.008	NA	NA	NA	NA	NA	NA	NA	100	NA	33.3	3
14987	Z-AEVD-FMK	1135688-47-9	Caspase Inhibitor	Undefined Antiviral Association	Caspase-10	Inhibitor					C[C@H](NC(OCC1=CC=CC=C1)=O)C(N[C@@H](CCC(OC)=O)C(N[C@@H](C(C)C)C(N[C@@H](CC(OC)=O)C(CF)=O)=O)=O)=O	0.179179	4249	C127603	NA	NA	NA	NA	NA	NA	NA	NA	NA	NA	NA	NA	NA	NA	NT	NT	NT	0
16019	Zalcitabine	7481-89-2	Reverse Transcriptase	HIV	HIV RT	Prodrug;Inhibitor	DISCN	HIV infections			OC[C@@H]1CC[C@H](N2C=CC(N)=NC2=O)O1	0.1931	4143	C964641	NA	NA	NA	NA	NA	NA	NA	NA	NA	NA	NA	NA	NA	NA	NT	NT	NT	0
15123	Zanamivir	139110-80-8	Neuraminidase	Influenza	Influenza neuraminidase	Inhibitor	RX	Influenza infections	Authorised	Influenza infections	O=C(O)C1=C[C@H](NC(N)=N)[C@@H](NC(C)=O)[C@@]([C@H](O)[C@H](O)CO)([H])O1	0.220198	4008	C856193	NA	NA	NA	NA	NA	NA	NA	NA	NA	NA	NA	NA	NA	NA	NT	NT	NT	0
15143	Z-Asp-CH2-DCB	153088-73-4	Protease Inhibitor	Protease Inhibitor	pan-Caspase	Inhibitor					ClC1=C(C(OCC([C@@H](NC(OCC2=CC=CC=C2)=O)CC(O)=O)=O)=O)C(Cl)=CC=C1	0.211988	4265	C665481	NA	NA	NA	NA	NA	NA	NA	NA	NA	NA	NA	NA	NA	NA	NT	NT	NT	0
14849	ZCL 278	587841-73-4	Viral Entry Inhibitor, Envelope Viruses	Viral	Cdc42	Inhibitor					BrC1=CC(Cl)=C(OCC(NC(NC2=CC=C(S(NC3=NC(C)=CC(C)=N3)(=O)=O)C=C2)=S)=O)C=C1	0.220983	3904	C906352	NA	NA	NA	NA	NA	NA	NA	NA	NA	NA	NA	NA	NA	NA	100	NA	NA	1
17471	OG-L002	1357302-64-7	LSD1	Undefined Antiviral Association	LSD1	Inhibitor					OC1=CC(C2=CC=C([C@@H]3[C@@H](N)C3)C=C2)=CC=C1	0.333681	3994	C844404	44.502	16.087	NA	15.367	3.432	5.688	3.432	9.152	NA	9.152	NA	NA	8.562	3.272	0.015	NA	NA	11
15492	Zidovudine	30516-87-1	Reverse Transcriptase	HIV	RT	Prodrug;Inhibitor	RX	HIV infections	Authorised	HIV infections	CC1=CN([C@@H]2O[C@H](CO)[C@@H](N=[N+]=[N-])C2)C(NC1=O)=O	0.16998	4056	C810035	NA	NA	NA	NA	NA	NA	NA	NA	NA	NA	NA	NA	NA	NA	NT	NT	NT	0
19849	Schisandrin A	61281-38-7	Undefined Antiviral Association	Undefined Antiviral Association	AdipoR2	Ligand					COC(C(OC)=C1)=C(OC)C2=C1C[C@H](C)[C@H](C)CC3=C2C(OC)=C(OC)C(OC)=C3	0.661057	3964	C743499	42.672	9.766	NA	3.397	6.064	5.798	5.927	6.064	NA	NA	NA	NA	6.064	3.779	0.015	NA	NA	10
