# Supplementary material for: Accelerating antiviral drug discovery: early hazard detection with a dual zebrafish and cell culture screen of a 403 compound library
Source: Arch Toxicol. 2024 Dec 27;99(3):1029–41. doi: 10.1007/s00204-024-03948-3 (PMC11821682; doi:10.1007/s00204-024-03948-3)
Supplement: Supplementary file 3 — Supplementary file3 (XLSX 24 KB) [file 204_2024_3948_MOESM3_ESM.xlsx]

## Sheet: Common_60
CaymanProductID	CHI	casrn	chemical.name	any.effect	EPR	LPR.Light	LPR.dark	LEL ZF
16329	0.715266	740841-15-0	BIO-Acetoxime	NA	NA	NA	33.3	33.3
14913	0.616808	7770-78-7	Arctigenin	NA	NA	NA	3.7	3.7
20835	0.536111	630420-16-5	Asunaprevir	NA	11.1	NA	3.7	3.7
10010248	0.861218	10537-47-0	Tyrphostin A9	NA	0.14	NA	NA	0.14
13692	0.722913	55981-09-4	Nitazoxanide	44.909	NA	NA	NA	44.909
16345	0.669403	2161-86-6	2,4-Diacetylphloroglucinol	1.453	3.7	NA	NA	1.453
30310	0.822329	145075-81-6	OSW-1	0.03	NA	NA	0.14	0.03
21844	0.825994	97-18-7	Bithionol	0.577	3.7	NA	NA	0.577
29152	0.917539	59787-61-0	Cyclosporin C	NA	33.3	33.3	3.7	3.7
23390	0.786666	78214-33-2	20(S)-Ginsenoside Rh2	NA	11.1	NA	NA	11.1
13139	0.582433	220127-57-1	Imatinib mesylate	37.358	NA	NA	NA	37.358
19649	0.777988	52946-22-2	(±)-1'-Acetoxychavicol acetate	1.32	NA	NA	NA	1.32
19648	0.910551	481-49-2	Cepharanthine	10.456	NA	11.1	0.41	0.41
11853	0.82828	58749-22-7	Licochalcone A	0.64	3.7	NA	NA	0.64
29721	0.884021	1431280-51-1	VLX1570	1.257	NA	NA	NA	1.257
10011250	0.948707	278603-08-0	NH125	7.186	33.3	NA	NA	7.186
17472	0.536675	1222800-79-4	ML-324	15.939	11.1	NA	NA	11.1
16254	0.809544	778277-15-9	GNF-5	28.571	NA	NA	33.3	28.571
19240	0.933669	101784-44-5	CAY10704	12.603	11.1	NA	NA	11.1
21421	0.935251	5424-20-4	Gallotannin	32.785	100	1.23	NA	1.23
24301	0.687834	368449-04-1	MST-312	65.281	100	NA	NA	65.281
15068	0.898102	440-17-5	Trifluoperazine hydrochloride	3.554	11.1	NA	NA	3.554
19130	0.698035	263707-16-0	ESI-09	0.422	11.1	NA	NA	0.422
11187	0.869706	1268524-70-4	(+)-JQ1	1.134	3.7	NA	NA	1.134
15318	0.929359	177355-84-9	DBeQ	1.153	1.23	NA	NA	1.153
16731	0.78001	905586-69-8	AZ 960	1.273	3.7	NA	NA	1.273
11497	0.69469	379231-04-6	Saracatinib	15.524	100	NA	NA	15.524
17769	0.771617	1262888-28-7	Spautin-1	0.511	3.7	NA	1.23	0.511
19844	0.556292	470-37-1	Cinobufagin	27.152	1.23	33.3	33.3	1.23
17868	0.506322	27591-69-1	Tilorone hydrochloride	3.55	NA	NA	NA	3.55
20916	0.562371	483-17-0	Cephaeline	0.069	3.7	NA	0.41	0.069
23398	0.847436	1453834-21-3	LDC-4297	15.261	33.3	NA	NA	15.261
26907	0.59229	298708-79-9	(±)-BAY 41-4109	8.248	11.1	NA	NA	8.248
15007	0.852288	25316-40-9	Doxorubicin hydrochloride	3.182	11.1	NA	NA	3.182
70302	0.505978	24150-24-1	Tetramethyl nordihydroguaiaretic acid	3.123	3.7	NA	NA	3.123
13693	0.735648	173903-47-4	Tizoxanide	29.458	NA	NA	NA	29.458
15227	0.909091	856243-80-6	Degrasyn	0.411	1.23	NA	NA	0.411
18010	0.57685	1572414-83-5	ML-323	9.113	11.1	NA	NA	9.113
70970	0.557608	109511-58-2	U0126	4.018	33.3	NA	NA	4.018
18768	0.686954	71827-03-7	Ivermectin B1a	0.156	1.23	0.14	0.41	0.14
11843	0.580133	59870-68-7	Glabridin	3.566	11.1	NA	NA	3.566
29243	0.884229	436-77-1	Fangchinoline	6.15	NA	NA	NA	6.15
29073	0.803138	34080-08-5	20(S)-Protopanaxatriol	16.182	33.3	NA	NA	16.182
23665	0.931465	51773-92-3	Mefloquine hydrochloride	8.886	0.015	3.7	NA	0.015
22922	0.527952	124436-59-5	Pirodavir	2.021	3.7	NA	NA	2.021
22144	0.903432	1241946-89-3	Simeprevir sodium salt	3.602	NA	NA	NA	3.602
24199	0.881873	422513-13-1	Hesperadin	2.019	3.7	NA	NA	2.019
15550	0.8757	313649-08-0	UCF 101	3.232	NA	0.41	NA	0.41
9001348	0.503609	465-39-4	Resibufogenin	2.233	11.1	1.23	NA	1.23
16336	0.663125	587871-26-9	Ku-55933	5.742	11.1	NA	NA	5.742
19849	0.661057	61281-38-7	Schisandrin A	3.779	0.015	NA	NA	0.015
15224	0.789437	882257-11-6	P005091	0.246	NA	NA	NA	0.246
27475	0.610251	61301-33-5	Schisandrin C	2.06	11.1	1.23	NA	1.23
14597	0.541559	35354-74-6	Honokiol	5.699	3.7	NA	NA	3.7
16139	0.929384	76748-86-2	Pyronaridine phosphate	1.177	3.7	NA	NA	1.177
16933	0.790987	131707-23-8	Arbidol hydrochloride	3.373	3.7	NA	NA	3.373
16284	0.79945	218156-96-8	SRPIN340	0.68	33.3	NA	NA	0.68
14412	0.874261	154598-52-4	Efavirenz	1.298	3.7	NA	NA	1.298
16253	0.869481	778270-11-4	GNF-2	3.698	11.1	NA	NA	3.698
14751	0.883899	517-89-5	Shikonin	1.076	3.7	NA	NA	1.076

## Sheet: ZBEscreen_unique79
CaymanProductID	CHI	chemical.id	bottle.id	casrn	chemical.name	any.effect	EPR	LPR.Light	LPR.dark
14627	0.293467	4233	C837344	209984-56-5	DBZ	0.365	11.1	NA	0.41
18223	0.352305	4271	C239920	63-45-6	Primaquine phosphate	NA	NA	0.005	NA
16472	0.324421	4255	C161587	58-14-0	Pyrimethamine	3.556	100	NA	NA
11815	0.288905	4272	C463100	71963-77-4	Artemether	3.552	11.1	NA	0.41
15954	0.27137	4297	C738904	86-42-0	Amodiaquine	4.041	1.23	NA	11.1
19846	0.215233	4314	C532942	71939-50-9	Dihydroartemisinin	2.99	NA	NA	1.23
11670	0.429936	4156	C230204	42895-58-9	14-deoxy-11,12-didehydro Andrographolide	NA	100	NA	NA
11726	0.354448	4013	C888296	508-02-1	Oleanolic acid	3.431	NA	NA	NA
21716	0.204499	4020	C600765	24280-93-1	Mycophenolic acid	1.234	11.1	NA	NA
18430	0.316803	3931	C759956	1005036-73-6	Golgicide A	1.372	3.7	NA	NA
26070	0.307386	4136	C113651	482-44-0	Imperatorin	2.046	3.7	NA	NA
17558	0.287882	3946	C527534	485-72-3	Formononetin	23.006	100	NA	NA
28454	0.38493	4099	C85106	1780259-94-0	ZK 756326 hydrochloride	36.459	33.3	NA	33.3
22353	0.311484	4244	C745610	702662-50-8	G10	NA	11.1	NA	NA
10009197	0.489595	4270	C124797	131740-09-5	Flavopiridol hydrochloride	1.204	3.7	NA	NA
13516	0.392933	4211	C31319	118458-54-1	Arcyriaflavin A	1.1	NA	NA	NA
22060	0.297813	4052	C51366	60762-57-4	Pirlindole	5.422	33.3	NA	NA
9002528	0.372066	4185	C929961	342639-96-7	KRIBB11	3.273	11.1	NA	1.23
15400	0.238428	4048	C988255	471-05-6	Zerumbone	2.662	11.1	NA	NA
21551	0.207295	4059	C940137	118159-48-1	Bicyclol	4.066	0.046	NA	NA
22901	0.139615	4109	C574950	519-02-8	Matrine	NA	NA	100	NA
19239	0.477749	3908	C129467	14362-31-3	Chlorcyclizine hydrochloride	8.843	11.1	11.1	NA
23436	0.463469	4298	C675195	1009734-33-1	HZ-1157	NA	33.3	NA	NA
17695	0.452885	3954	C828454	1163-36-6	Clemizole hydrochloride	4.036	3.7	0.005	NA
63150	0.323989	4100	C963457	35891-70-4	Myriocin	1.03	NA	NA	NA
20449	0.274403	4235	C847287	691868-88-9	RO8191	26.853	11.1	33.3	11.1
21749	0.448721	4028	C749435	595-33-5	Megestryl acetate	4.083	11.1	NA	NA
22191	0.167405	4069	C875739	1051375-16-6	Dolutegravir	NA	NA	1.23	NA
28712	0.306351	4115	C285297	62252-26-0	JCP251	42.187	100	NA	11.1
22915	0.184285	4117	C149824	144217-65-2	YYA-021	NA	100	NA	33.3
27215	0.321056	4105	C847555	1051375-10-0	Cabotegravir	NA	NA	33.3	NA
70740	0.348016	4192	C644215	112648-68-7	U-73122	0.134	11.1	NA	NA
21339	0.320804	4259	C571091	174022-42-5	Bevirimat	1.294	11.1	NA	NA
10009645	0.493573	4132	C613584	4373-41-5	Maslinic acid	13.34	NA	NA	NA
11686	0.400418	4005	C583617	472-15-1	Betulinic acid	NA	NA	NA	100
27661	0.398954	4082	C303902	5058-13-9	Columbianadin	4.139	3.7	NA	NA
21234	0.268332	4027	C723895	848354-66-5	NCH-51	0.188	0.41	NA	NA
13940	0.175331	3903	C209288	506-37-6	Nervonic acid	30.898	NA	NA	NA
23331	0.49085	4086	C939302	431980-38-0	RN-18	10.035	11.1	NA	NA
21274	0.302337	4035	C761591	333353-44-9	NBD-556	45.684	100	3.7	11.1
22585	0.406404	4252	C292597	125-46-2	Usnic acid	1.011	33.3	NA	NA
19377	0.244126	3924	C942966	23828-92-4	Ambroxol hydrochloride	42.517	100	1.23	NA
27363	0.234406	4121	C598670	480-11-5	Oroxylin A	27.185	NA	NA	NA
17471	0.333681	3994	C844404	1357302-64-7	OG-L002	3.272	0.015	NA	NA
23247	0.494049	4078	C8618	133550-34-2	Tyrphostin AG 555	1.132	NA	NA	NA
15779	0.174444	3905	C653652	187227-45-8	Oseltamivir acid	NA	0.046	NA	NA
11304	0.282927	4148	C620254	160003-66-7	Iniparib	10.207	33.3	NA	NA
26705	0.153755	4309	C388233	37682-72-7	Antipain hydrochloride	NA	NA	100	NA
10008822	0.239919	4317	C587367	179324-69-7	Bortezomib	13.208	NA	NA	0.14
21946	0.241226	4229	C861996	1429192-00-6	Retro-2	0.795	0.14	NA	NA
13533	0.150897	4279	C718292	88321-09-9	Aloxistatin	10.577	33.3	NA	NA
15625	0.420534	3976	C356915	79794-75-5	Loratadine	1.234	11.1	NA	NA
13288	0.381906	3998	C136247	84625-61-6	Itraconazole	0.113	3.7	NA	0.41
15141	0.295516	4016	C969573	162401-32-3	Roflumilast	NA	0.015	NA	0.14
14062	0.479562	3911	C976212	304448-55-3	Dynasore	10.197	33.3	NA	NA
11852	0.463097	3918	C981104	520-18-3	Kaempferol	10.017	NA	NA	NA
17402	0.434689	4166	C700182	480-40-0	Chrysin	28.613	33.3	33.3	11.1
10072	0.433864	4141	C69513	77-52-1	Ursolic acid	0.748	NA	NA	NA
15948	0.411364	4212	C659946	548-83-4	Galangin	12.321	100	NA	NA
24054	0.40835	4182	C220594	55179-31-2	Bitertanol	16.448	33.3	NA	11.1
81025	0.40132	4216	C609887	458-37-7	Curcumin	30.81	NA	NA	NA
15361	0.375674	3952	C452159	26833-85-2	Harringtonine	10.82	33.3	NA	NA
26716	0.365497	4089	C782068	58546-55-7	Schisantherin B	65.94	100	NA	NA
19195	0.355192	3979	C327819	484-12-8	Osthole	3.096	3.7	NA	NA
16976	0.355122	3906	C695564	479-91-4	Casticin	1.261	3.7	NA	NA
17538	0.334497	3930	C245738	499-44-5	Hinokitiol	3.827	33.3	NA	NA
24445	0.331621	4111	C398085	96187-53-0	Brequinar	0.331	11.1	NA	NA
25097	0.276839	4104	C419713	476-32-4	Chelidonine	0.064	NA	NA	NA
20425	0.270685	4228	C216804	351986-85-1	Vacuolin-1	NA	33.3	NA	NA
11861	0.225549	4037	C807211	20350-15-6	Brefeldin A	1.094	11.1	NA	NA
11817	0.145613	3965	C726063	88495-63-0	Artesunate	7.905	NA	NA	NA
11677	0.1984	3925	C87724	481-72-1	Aloe-emodin	9.084	3.7	NA	NA
11816	0.169105	3957	C496405	63968-64-9	Artemisinin	39.367	33.3	11.1	3.7
15043	0.134239	4180	C37203	23288-49-5	Probucol	NA	0.005	NA	NA
11751	0.104895	3941	C108982	66-97-7	Psoralen	29.183	100	NA	33.3
14849	0.220983	3904	C906352	587841-73-4	ZCL 278	NA	100	NA	NA
16488	0.492557	3953	C185560	22373-78-0	Monensin sodium salt	27.467	NA	NA	0.005
28461	0.480408	4107	C383879	153168-05-9	Pleconaril	1.145	0.41	11.1	NA
27666	0.201311	4090	C332061	251945-92-3	Derenofylline	22.688	100	NA	NA

## Sheet: CHS_unique44
CaymanProductID	CHI	casrn	chemical.name
14422	0.591279	24390-14-5	Doxycycline hyclate
10010089	0.760237	906366-79-8	Inotilone
25026	0.95886	20736-09-8	Saikosaponin A
29351	0.67037	198821-22-6	Merimepodib
13069	0.837007	65995-63-3	Punicalagin
25203	0.874234	23094-71-5	Chebulagic acid
21816	0.532151	1350514-68-9	Grazoprevir
18482	0.6078	1132935-63-7	Dasabuvir
28301	0.626286	1216941-48-8	Paritaprevir
29175	0.803636	7295-85-4	(±)-Catechin hydrate
13872	0.531543	155213-67-5	Ritonavir
27892	0.541721	57378-72-0	4,5-Dicaffeoylquinic acid
25050	0.569239	19870-46-3	1,5-Dicaffeoylquinic acid
18128	0.592287	143664-11-3	Elacridar
24964	0.614147	2450-53-5	3,5-Dicaffeoylquinic acid
13576	0.614821	371942-69-7	YM-201636
21559	0.638833	500287-72-9	Rilpivirine
19843	0.718164	21967-41-9	Baicalin
13854	0.75191	192725-17-0	Lopinavir
23433	0.830533	1004316-88-4	Cobicistat
16247	0.836376	244767-67-7	Dapivirine
9001893	0.869675	149845-06-7	Saquinavir mesylate
20946	0.897767	269055-15-4	Etravirine
29924	0.82364	60976-49-0	Geraniin
21818	0.507372	913822-46-5	SC-75741
23205	0.613547	104778-14-5	Sappanone A
21779	0.739886	1617-53-4	Amentoflavone
17131	0.831508	211915-06-9	Dabigatran etexilate
16946	0.507312	38183-03-8	7,8-Dihydroxyflavone
18881	0.512385	293762-45-5	Ro 90-7501
27810	0.515292	13159-28-9	Betulinic aldehyde
10004161	0.54029	491-70-3	Luteolin
70610	0.550653	491-67-8	Baicalein
28381	0.63448	398493-79-3	PHA-680632
12028	0.672841	29700-22-9	Oxyresveratrol
25129	0.752282	4670-05-07	Theaflavin
28424	0.776728	6020-18-4	Coptisine chloride
11808	0.807426	1257-08-5	(-)-Epicatechin gallate
24977	0.815212	529-53-3	Scutellarein
24965	0.842576	61276-17-3	Verbascoside
70935	0.85432	989-51-5	(-)-Epigallocatechin gallate
24962	0.858711	4233-96-9	(-)-Gallocatechin gallate
11832	0.888676	23094-69-1	Corilagin
22236	0.934696	41059-79-4	Timosaponin AIII
